# Supplementary material for: Transcriptomic and proteomic analyses of ovarian follicles reveal the role of VLDLR in chicken follicle selection
Source: BMC Genomics. 2020 Jul 16;21:486. doi: 10.1186/s12864-020-06855-w (PMC7367319; doi:10.1186/s12864-020-06855-w)
Supplement: Supplementary file 1 — Additional file 1: Table S1. DEGs. (XLS 315 kb) [file 12864_2020_6855_MOESM1_ESM.xls]

## Sheet: FvsS_deg_up
gene id	F	S	log2FoldChange	pvalue	padj	gene_name	gene_chr	gene_start	gene_end	gene_strand	gene_length	gene_biotype	gene_description	tf_family
431299	9.43444	0	5.64484	0.000895868	0.0109692	KRT75L2	NC_008465.4	5347904	5351986	-	2459	protein_coding	keratin%2C type II cytoskeletal 75-like 2	-
420929	7.94994	0	5.4012	0.00289206	0.0267415	SBK2	NC_006089.5	78379419	78391004	+	3498	protein_coding	SH3 domain binding kinase family member 2	-
novel.115	190.363	6.62443	4.83927	7.19009e-05	0.00151148	-	NC_006094.5	25694355	25723000	-	3279	-	-	-
107053121	12.9634	0.7039	4.23389	0.00233675	0.0227902	LOC107053121	NC_006090.5	81054942	81063624	+	3016	lncRNA	uncharacterized LOC107053121	-
395913	46.7833	2.77917	4.08846	3.25549e-06	0.000119412	TYRP1	NC_006127.5	30823102	30833822	-	1965	protein_coding	tyrosinase related protein 1	-
424197	8518.72	704.639	3.59559	0.00046322	0.00659238	INHA	NC_006094.5	22055607	22057285	-	990	protein_coding	inhibin alpha subunit	-
423298	798.356	75.3589	3.40474	1.86627e-05	0.000513608	ACTC1	NC_006092.5	32480624	32485436	+	1380	protein_coding	actin%2C alpha%2C cardiac muscle 1	-
425008	54.2049	5.90033	3.18798	0.000870895	0.0107312	SPTSSB	NC_006096.5	22104312	22113144	+	2284	protein_coding	serine palmitoyltransferase small subunit B%2C transcript variant X4	-
101747588	14.2606	1.67581	3.07506	0.00572994	0.0440423	LOC101747588	NC_006095.5	26693822	26697710	-	3889	protein_coding	ankyrin-3-like	-
100858556	95.8954	11.6134	3.03755	4.21034e-06	0.000148709	DMRT2	NC_006127.5	26043284	26048443	+	3216	protein_coding	doublesex and mab-3 related transcription factor 2	DM
112529918	19.6332	2.74175	2.8447	0.003268	0.0290474	LOC112529918	NC_006107.5	6469025	6469119	+	95	snoRNA	small nucleolar SNORD12/SNORD106	-
107052954	23.4961	3.33043	2.79904	0.00136488	0.0150819	LOC107052954	NC_006088.5	45763543	45770301	-	3424	lncRNA	uncharacterized LOC107052954	-
422950	107.436	17.1182	2.65676	0.000822421	0.0102864	EGR4	NC_006091.5	89671209	89674246	+	2768	protein_coding	early growth response 4	zf-C2H2
428656	142.972	24.0593	2.56591	1.55734e-06	6.56339e-05	MFSD2B	NC_006090.5	104063424	104096466	+	4721	protein_coding	major facilitator superfamily domain containing 2B%2C transcript variant X1	-
395273	43.1745	7.87549	2.45354	0.00290745	0.0268124	GJD2	NC_006092.5	32502628	32504275	+	1155	protein_coding	gap junction protein delta 2	-
112531590	21.8702	4.05353	2.42535	0.00193228	0.0197084	LOC112531590	NC_006088.5	183784963	183790551	+	3536	lncRNA	uncharacterized LOC112531590	-
100859371	912.305	173.511	2.39568	1.32063e-15	5.2369e-13	PRG4	NC_006095.5	10879919	10899600	-	7294	protein_coding	proteoglycan 4	-
396136	859.373	167.254	2.36327	1.96403e-22	2.8557e-19	LCAT	NC_006098.5	1034932	1041302	-	1928	protein_coding	lecithin-cholesterol acyltransferase	-
107052480	29.5798	5.88099	2.3408	0.00250709	0.0240415	LOC107052480	NC_006089.5	3182730	3194558	-	5569	lncRNA	uncharacterized LOC107052480	-
395950	59.0442	11.7216	2.33791	0.000326337	0.00500785	GBX2	NC_006094.5	5218437	5220507	+	1609	protein_coding	gastrulation brain homeobox 2	-
404754	1571.36	318.371	2.30294	0.000501958	0.00701214	UMOD	NC_006098.5	523817	527808	+	1359	protein_coding	uromodulin%2C transcript variant X2	-
107051573	1166.89	238.296	2.29138	0.000169167	0.00296781	PLA2G3	NC_006102.5	10286230	10289046	-	2405	protein_coding	phospholipase A2 group III	-
107052518	95.9828	20.3292	2.23438	5.27265e-08	3.69466e-06	MIOX	NC_006088.5	1280983	1284304	+	1161	protein_coding	myo-inositol oxygenase%2C transcript variant X2	-
100859188	53.9641	11.5082	2.23413	0.00372016	0.0318651	GPR132	NC_006092.5	52153306	52229389	-	6048	protein_coding	G protein-coupled receptor 132%2C transcript variant X2	-
772036	477.939	102.976	2.21136	9.56446e-10	1.1509e-07	ANGPTL5	NC_006088.5	184143212	184157279	+	1927	protein_coding	angiopoietin like 5	-
107052761	66.9293	14.9002	2.17362	0.000264202	0.00424866	GDF6	NC_006089.5	126678014	126686724	-	2026	protein_coding	growth differentiation factor 6	-
novel.142	33.1259	7.49918	2.14338	0.000979861	0.011678	-	NC_006099.5	5515902	5519031	-	1286	-	PF01462:Leucine rich repeat N-terminal domain	-
418982	100.845	23.7599	2.0864	5.02742e-06	0.000173529	MMP1	NC_006088.5	183793774	183800294	+	1698	protein_coding	matrix metallopeptidase 1	-
395683	431.373	103.593	2.05982	1.52118e-14	5.10414e-12	MMP13	NC_006088.5	183731120	183738421	+	2555	protein_coding	matrix metallopeptidase 13	-
100858936	120.212	28.8359	2.05273	2.69522e-06	0.000102454	PAQR9	NC_006096.5	10754077	10761797	-	7721	protein_coding	progestin and adipoQ receptor family member 9	-
423353	14002.3	3379.49	2.0508	3.24006e-14	1.0469e-11	NPC2	NC_006092.5	38136527	38138707	+	1233	protein_coding	Niemann-Pick disease%2C type C2	-
395961	2806.65	692.209	2.01975	8.66772e-12	1.71857e-09	NR5A2	NC_006095.5	1985646	2069227	-	7057	protein_coding	nuclear receptor subfamily 5 group A member 2%2C transcript variant X4	SF-like
423394	3642.02	916.39	1.99074	5.08819e-13	1.30557e-10	GALC	NC_006092.5	43059467	43100635	-	8005	protein_coding	galactosylceramidase%2C transcript variant X1	-
107053928	47.8588	12.0827	1.98826	0.00469215	0.0378671	LOC107053928	NC_006095.5	4762224	4768662	+	2999	lncRNA	uncharacterized LOC107053928	-
418356	164.941	41.8509	1.98063	3.51071e-05	0.000868863	PLA2G10L	NC_006088.5	83879249	83894173	-	1262	protein_coding	phospholipase A2 group X-like%2C transcript variant X1	-
100857214	229.461	59.5769	1.94614	1.38051e-08	1.19836e-06	TUBA4B	NC_006094.5	22201277	22204322	+	1505	protein_coding	tubulin alpha 4b	-
417165	1181.26	309.046	1.93442	0.00205994	0.0206681	CEL	NC_006104.5	7073101	7078463	+	1760	protein_coding	carboxyl ester lipase	-
431643	141.075	37.0198	1.92764	5.18986e-06	0.000176516	GLIS3	NC_006127.5	26850007	27012968	-	8926	protein_coding	GLIS family zinc finger 3%2C transcript variant X1	zf-C2H2
420732	15840.1	4169.65	1.92556	2.72359e-11	5.00224e-09	SFRP4	NC_006089.5	46095018	46105431	+	3016	protein_coding	secreted frizzled related protein 4%2C transcript variant X1	-
396361	475.476	126.991	1.90588	9.55645e-06	0.000290996	INHBA	NC_006089.5	50568700	50587618	-	5687	protein_coding	inhibin beta A subunit%2C transcript variant X1	-
418833	1361.85	376.093	1.85584	2.2079e-07	1.28841e-05	RGCC	NC_006088.5	167287787	167299948	+	1887	protein_coding	regulator of cell cycle%2C transcript variant X2	-
107054329	44.2735	12.4326	1.8241	0.0033004	0.0292758	LOC107054329	NC_006098.5	18297344	18304062	-	5691	lncRNA	uncharacterized LOC107054329	-
419479	92.7403	26.5764	1.80222	0.00360214	0.0311912	AADACL4L3	NC_006108.5	5258902	5263182	-	1487	protein_coding	arylacetamide deacetylase-like 4-like 3	-
418378	14998	4327.77	1.79294	6.78015e-20	5.91501e-17	COL8A1	NC_006088.5	85381328	85470456	-	6676	protein_coding	collagen type VIII alpha 1 chain%2C transcript variant X2	-
374051	38.7964	11.2665	1.7868	0.0016506	0.0173912	HOXA1	NC_006089.5	32576149	32578528	-	2011	protein_coding	homeobox A1	Homeobox
421068	337.77	98.9829	1.77107	1.90286e-07	1.12929e-05	ABHD3	NC_006089.5	102443790	102465927	-	3240	protein_coding	abhydrolase domain containing 3%2C transcript variant X1	-
771938	126.981	37.4276	1.76193	0.000637857	0.00846337	ESRRB	NC_006092.5	38840180	38965599	+	3930	protein_coding	estrogen related receptor beta%2C transcript variant X4	ESR-like
395634	205.577	60.9762	1.75138	0.00153368	0.0164574	ELAVL4	NC_006095.5	23901027	23976474	+	5251	protein_coding	ELAV like RNA binding protein 4%2C transcript variant X8	-
770430	866.184	257.261	1.74986	2.94688e-17	1.38965e-14	NPM3	NC_006093.5	23660533	23663707	+	1002	protein_coding	nucleophosmin/nucleoplasmin 3%2C transcript variant X2	-
112532887	209.044	62.4333	1.74188	3.39901e-08	2.60114e-06	ADM2	NC_006088.5	1276433	1279812	+	849	protein_coding	adrenomedullin 2	-
421544	388.474	120.326	1.68945	3.08757e-10	4.24188e-08	CAPN9	NC_006090.5	40564752	40600154	+	9796	protein_coding	calpain 9	-
373902	48.4407	15.2007	1.67633	0.000835241	0.0104047	NR1H4	NC_006088.5	47342861	47375651	+	1835	protein_coding	nuclear receptor subfamily 1 group H member 4	THR-like
112532354	52.8425	17.0919	1.62906	0.0044215	0.0361511	LOC112532354	NC_006091.5	49654684	49658220	-	3537	protein_coding	uncharacterized LOC112532354	-
420342	88.4002	28.5861	1.62353	0.000147291	0.00266868	ANXA13	NC_006089.5	138127782	138151241	-	1330	protein_coding	annexin A13%2C transcript variant X1	-
771503	473.348	158.041	1.58303	6.67745e-08	4.51582e-06	CERS6	NC_006094.5	18940571	19054206	-	5345	protein_coding	ceramide synthase 6%2C transcript variant X1	-
396366	80995.4	27289.8	1.56946	2.20711e-19	1.67433e-16	TPM1	NC_006097.5	4617827	4636539	-	3972	protein_coding	tropomyosin 1 (alpha)%2C transcript variant X3	-
422257	77.5821	26.3154	1.56213	0.000578055	0.00787346	NOX1	NC_006091.5	5145709	5150940	+	4192	protein_coding	NADPH oxidase 1%2C transcript variant X2	-
419236	367.604	124.801	1.55625	2.97899e-10	4.12519e-08	SLC17A9	NC_006107.5	8437294	8456539	+	7335	protein_coding	solute carrier family 17 member 9%2C transcript variant X3	-
107055377	79.7193	27.2064	1.5532	0.00449925	0.0366665	LOC107055377	NC_006115.5	4836659	4840930	-	2110	lncRNA	uncharacterized LOC107055377	-
429124	573.713	195.989	1.55027	1.05166e-09	1.23982e-07	PCOLCE2	NC_006096.5	10712193	10734128	-	3381	protein_coding	procollagen C-endopeptidase enhancer 2	-
421534	12028	4127.28	1.54313	1.7746e-12	4.07411e-10	ACTA1	NC_006090.5	40088178	40090517	-	1481	protein_coding	actin%2C alpha 1%2C skeletal muscle%2C transcript variant X1	-
101749217	118.343	40.6333	1.54258	0.000269309	0.00430642	P2RX2	NC_006102.5	10289754	10292155	+	1218	protein_coding	purinergic receptor P2X 2	-
100857319	57.325	19.7607	1.53819	0.00611425	0.0461226	SHISA3	NC_006091.5	68245093	68248048	-	2516	protein_coding	shisa family member 3	-
416732	749.89	259.927	1.52795	1.92015e-09	2.12043e-07	LAMP5	NC_006090.5	14045650	14055302	-	2036	protein_coding	lysosomal associated membrane protein family member 5	-
novel.28	183.196	63.5549	1.52416	0.000202153	0.00344114	-	NC_006088.5	18241257	18243203	-	1600	-	-	-
422264	1038.1	362.601	1.51754	7.57941e-10	9.58301e-08	PCDH11X	NC_006091.5	6560916	7016384	-	13672	protein_coding	protocadherin 11 X-linked%2C transcript variant X3	-
101751989	63.7968	22.3378	1.51241	0.000743982	0.00952385	LOC101751989	NC_006088.5	124604946	124618851	-	5758	lncRNA	uncharacterized LOC101751989	-
107054403	47.959	17.0323	1.49443	0.00159572	0.0169562	LOC107054403	NC_006099.5	18991726	18994904	+	3085	lncRNA	uncharacterized LOC107054403	-
421349	64.3864	23.163	1.47698	0.00106539	0.0124758	SLC30A10	NC_006090.5	18966823	18988653	+	6196	protein_coding	solute carrier family 30 member 10%2C transcript variant X2	-
396391	162.825	58.4889	1.47694	2.46505e-07	1.39644e-05	GATA5	NC_006107.5	8019682	8031059	-	2143	protein_coding	GATA binding protein 5%2C transcript variant X2	zf-GATA
419422	273.659	98.9611	1.46782	0.000126344	0.00235771	FAM132A	NC_006108.5	2480170	2496747	+	3294	protein_coding	family with sequence similarity 132 member A%2C transcript variant X2	-
419821	490.412	177.406	1.46712	3.06493e-05	0.000775027	PLEKHA6	NC_006113.5	1736628	1779839	-	6794	protein_coding	pleckstrin homology domain containing A6%2C transcript variant X11	-
395097	14385.1	5208.31	1.46564	1.74884e-24	3.05137e-21	IGF2	NC_006092.5	13964428	13981564	+	4375	protein_coding	insulin like growth factor 2%2C transcript variant X1	-
424402	360.626	130.739	1.46224	2.83336e-07	1.56444e-05	SELE	NC_006095.5	5489519	5502817	+	8912	protein_coding	selectin E	-
396084	33615.6	12310.1	1.44925	7.86598e-19	5.48983e-16	ACTG2	NC_006109.5	3827644	3830276	+	1296	protein_coding	actin%2C gamma 2%2C smooth muscle%2C enteric	-
396186	451.069	165.505	1.44615	0.000399755	0.00585144	BDNF	NC_006092.5	3976740	4022593	-	6708	protein_coding	brain derived neurotrophic factor%2C transcript variant X6	-
771550	1435.7	527.823	1.4444	2.29565e-17	1.14442e-14	EPHA2	NC_006108.5	4323472	4331800	-	3626	protein_coding	EPH receptor A2	-
428063	98.0418	36.8073	1.41586	0.00397334	0.0333784	PCDH20	NC_006088.5	163198027	163204708	+	5642	protein_coding	protocadherin 20	-
768390	9354.47	3510.17	1.41406	3.46315e-18	2.09658e-15	PDPN	NC_006108.5	5189651	5204482	-	2227	protein_coding	podoplanin%2C transcript variant X4	-
419829	762.522	286.158	1.41351	5.93798e-18	3.23768e-15	KLHDC8A	NC_006113.5	2087356	2099662	-	5879	protein_coding	kelch domain containing 8A%2C transcript variant X5	-
420894	72.4064	27.2307	1.41331	0.00315937	0.0282821	SERPINB1	NC_006089.5	67621774	67629917	-	2632	protein_coding	serpin family B member 1	-
395747	654.64	246.12	1.4105	1.3202e-07	8.02609e-06	ETV4	NC_006114.5	5957255	5972800	+	4363	protein_coding	ETS variant 4%2C transcript variant X3	ETS
418256	5185	1964.04	1.40034	2.08901e-18	1.34996e-15	MFAP5	NC_006088.5	75647635	75669272	-	3104	protein_coding	microfibrillar associated protein 5%2C transcript variant X2	-
418611	2006.65	761.138	1.39826	4.51599e-05	0.00105341	ADGRG2	NC_006088.5	121765797	121820965	+	6240	protein_coding	adhesion G protein-coupled receptor G2	-
427689	141.245	53.7081	1.39785	0.000786325	0.00996354	NOG2	NC_006101.5	14405252	14405875	-	624	protein_coding	noggin 2	-
422166	483.615	185.394	1.38223	2.84774e-07	1.56743e-05	EDA2R	NC_006091.5	382939	391887	-	1600	protein_coding	ectodysplasin A2 receptor	-
420540	153.091	58.9005	1.37761	5.55335e-05	0.00122847	STEAP1	NC_006089.5	21641329	21651293	+	1636	protein_coding	STEAP family member 1	-
427686	5189.87	1999.02	1.37656	3.76206e-13	9.79709e-11	LRRN4	NC_006090.5	15421291	15430470	+	3774	protein_coding	leucine rich repeat neuronal 4	-
431597	148.976	57.9762	1.36426	0.00144899	0.0157716	SV2C	NC_006127.5	23587899	23689507	-	10109	protein_coding	synaptic vesicle glycoprotein 2C%2C transcript variant X2	-
423351	201.282	78.4349	1.35584	5.59504e-05	0.00123323	SYNDIG1L	NC_006092.5	38093415	38107311	-	4378	protein_coding	synapse differentiation inducing 1 like	-
416507	383.567	150.781	1.34565	0.00128561	0.0144345	RASD1	NC_006101.5	5183627	5185515	-	1680	protein_coding	ras related dexamethasone induced 1%2C transcript variant X1	-
396472	1026.41	404.615	1.34186	2.27346e-06	8.91403e-05	MYL4	NC_006114.5	5250969	5256163	+	1783	protein_coding	myosin%2C light chain 4%2C alkali%3B atrial%2C embryonic	-
430280	290.147	114.461	1.34054	0.000215791	0.00363429	HSPB7	NC_006108.5	4315538	4317144	-	1000	protein_coding	heat shock protein family B (small) member 7	-
417964	803.156	318.084	1.3358	9.32748e-09	8.70299e-07	EMP1	NC_006088.5	48327380	48341583	+	2156	protein_coding	epithelial membrane protein 1	-
771797	1297.3	516.761	1.32723	2.15951e-08	1.75345e-06	RFLNA	NC_006102.5	5022733	5046908	-	13979	protein_coding	refilin A	-
427391	541.118	215.544	1.32653	2.19962e-08	1.76862e-06	CDO1	NC_006127.5	73147042	73156877	+	1369	protein_coding	cysteine dioxygenase type 1	-
107055375	1269.47	506.032	1.32625	1.65079e-11	3.13075e-09	TPM4	NC_006115.5	4532720	4582471	-	13122	protein_coding	tropomyosin 4%2C transcript variant X1	-
novel.87	83.1448	34.1466	1.2839	0.00534511	0.0417651	-	NC_006091.5	19711006	19714184	+	1318	-	-	-
novel.205	350.984	144.656	1.27662	5.4695e-05	0.00121711	-	NC_006114.5	6878753	6880398	+	1282	-	-	-
769322	1396.37	577.66	1.27331	2.80145e-08	2.18213e-06	STARD4	NC_006127.5	46595146	46603610	+	4784	protein_coding	StAR related lipid transfer domain containing 4	-
420744	916.983	380.951	1.26706	5.61523e-08	3.88788e-06	BMPER	NC_006089.5	47460646	47614127	-	9325	protein_coding	BMP binding endothelial regulator%2C transcript variant X3	-
771782	226.713	94.4096	1.26344	4.66389e-05	0.00107761	RAB7B	NC_006113.5	2349204	2352291	-	1372	protein_coding	RAB7B%2C member RAS oncogene family	-
423225	621.814	259.012	1.26322	6.17448e-06	0.000202886	SPTBN5	NC_006092.5	25427386	25520331	-	12303	protein_coding	spectrin beta%2C non-erythrocytic 5	-
420826	941.846	393.763	1.25789	3.37149e-06	0.000122809	MBOAT1	NC_006089.5	59566566	59627238	+	4276	protein_coding	membrane bound O-acyltransferase domain containing 1%2C transcript variant X1	-
425447	770.076	322.275	1.2551	4.98909e-08	3.51007e-06	ASPHD2	NC_006102.5	7425953	7432364	+	2425	protein_coding	aspartate beta-hydroxylase domain containing 2	-
417868	660.527	276.741	1.25391	1.35715e-05	0.000392046	E2F7	NC_006088.5	38372676	38391456	-	5855	protein_coding	E2F transcription factor 7%2C transcript variant X3	E2F
768787	7246.39	3040.12	1.25307	1.379e-12	3.296e-10	C3H1ORF198	NC_006090.5	40606276	40628337	-	3453	protein_coding	chromosome 3 open reading frame%2C human C1orf198	-
428070	323.703	136.471	1.24541	0.0003386	0.00514177	HTR2A	NC_006088.5	169666572	169697160	-	3389	protein_coding	5-hydroxytryptamine receptor 2A%2C transcript variant X1	-
novel.85	1406.9	595.645	1.23984	2.66395e-06	0.000102155	-	NC_006091.5	11543766	11560171	+	6811	-	PF15379:Domain of unknown function (DUF4606)	-
396314	684.438	289.945	1.23806	5.48044e-10	7.08316e-08	PRRX2	NC_006104.5	5954163	5971002	+	3550	protein_coding	paired related homeobox 2%2C transcript variant X1	Homeobox
396491	3367	1429.05	1.23612	2.65331e-08	2.07601e-06	LGALS1	NC_006088.5	51166506	51169638	-	498	protein_coding	galectin 1	-
768673	70.7375	30.1536	1.23251	0.00535534	0.0418076	CD200R1	NC_006088.5	84563219	84585091	+	2252	protein_coding	CD200 receptor 1%2C transcript variant X1	-
424315	58.0325	24.7924	1.22943	0.00470813	0.0379434	TNFAIP6	NC_006094.5	35127897	35141554	+	1707	protein_coding	TNF alpha induced protein 6	-
396336	1255.39	535.973	1.2272	1.77631e-07	1.05778e-05	NCS1	NC_006104.5	6163026	6175605	+	4449	protein_coding	neuronal calcium sensor 1%2C transcript variant X2	-
100859797	6613.59	2832.65	1.22335	3.99698e-08	2.96763e-06	ACKR4	NC_006089.5	42256779	42262626	+	2462	protein_coding	atypical chemokine receptor 4	-
423787	143183	61385.1	1.22189	2.40558e-09	2.62328e-07	ACTA2	NC_006093.5	20062662	20075102	-	2589	protein_coding	actin%2C alpha 2%2C smooth muscle%2C aorta%2C transcript variant X2	-
396485	1606.26	694.953	1.20895	0.000419775	0.00609844	HBBA	NC_006088.5	197279998	197281517	-	618	protein_coding	hemoglobin beta%2C subunit A	-
374212	505.185	218.394	1.20845	1.16544e-05	0.000345241	ADORA1	NC_006113.5	991509	1008529	+	1742	protein_coding	adenosine A1 receptor	-
395282	3187.93	1382.32	1.20518	7.18124e-09	6.8921e-07	ID1	NC_006107.5	10007180	10007921	+	598	protein_coding	inhibitor of DNA binding 1%2C HLH protein	bHLH
101748650	112.601	48.9124	1.20337	0.00552785	0.0428666	LOC101748650	NC_006088.5	194312855	194313604	+	750	protein_coding	protein SOGA2-like	-
396128	9759.35	4249.85	1.19927	5.03721e-09	5.0803e-07	CSRP2	NC_006088.5	38319984	38327780	-	1086	protein_coding	cysteine and glycine rich protein 2	-
100859173	156.371	68.0035	1.19784	0.000366569	0.00545494	LOC100859173	NC_006091.5	359679	378423	+	8865	protein_coding	probable G-protein coupled receptor 83-like%2C transcript variant X2	-
770670	756.91	330.457	1.19678	8.4863e-07	3.938e-05	ZSWIM6	NC_006127.5	19094824	19206487	+	5253	protein_coding	zinc finger SWIM-type containing 6%2C transcript variant X1	-
419704	997.974	436.493	1.19264	1.24027e-08	1.10976e-06	SLC37A2	NC_006111.5	243561	253226	-	2796	protein_coding	solute carrier family 37 (glucose-6-phosphate transporter)%2C member 2%2C transcript variant X3	-
396490	78167.8	34255.2	1.19023	3.03921e-12	6.54669e-10	TAGLN	NC_006111.5	5236144	5238982	+	1252	protein_coding	transgelin%2C transcript variant X1	-
100858563	79.6146	35.0353	1.18879	0.00629703	0.0469765	ADGRD2	NC_006104.5	9700932	9728377	+	6907	protein_coding	adhesion G protein-coupled receptor D2%2C transcript variant X7	-
418607	651.679	287.51	1.18109	0.00142488	0.0155677	MAP7D2	NC_006088.5	121301247	121338461	+	4033	protein_coding	MAP7 domain containing 2%2C transcript variant X2	-
418932	2332.63	1029.24	1.17996	5.69514e-07	2.745e-05	RASL11A	NC_006088.5	177647055	177648419	-	873	protein_coding	ras- like family 11 member A	-
423776	352.338	155.726	1.17833	0.000256262	0.00414006	GDF10	NC_006093.5	18848295	18863093	-	4486	protein_coding	growth differentiation factor 10	-
112532555	346.702	153.527	1.17537	0.00103657	0.0122102	LOC112532555	NC_006092.5	51702029	51714698	-	6617	lncRNA	uncharacterized LOC112532555	-
428871	85.6282	38.0311	1.17517	0.00365012	0.0314972	PLA2G4F	NC_006092.5	25781319	25805638	-	7258	protein_coding	phospholipase A2 group IVF%2C transcript variant X1	-
420574	2312.75	1024.34	1.17439	7.42891e-08	4.83656e-06	ASNS	NC_006089.5	24662428	24676238	-	3261	protein_coding	asparagine synthetase (glutamine-hydrolyzing)	-
425843	1841.83	818.625	1.1697	9.01775e-09	8.50495e-07	ADAM12	NC_006093.5	33533589	33704427	-	4043	protein_coding	ADAM metallopeptidase domain 12%2C transcript variant 2	-
395594	572.219	255.106	1.1648	0.000165732	0.00293871	HAS2	NC_006089.5	137356484	137374390	-	2813	protein_coding	hyaluronan synthase 2	-
768688	633.444	283.003	1.16246	2.44617e-05	0.00064747	SMOC1	NC_006092.5	27927207	28047204	-	3717	protein_coding	SPARC related modular calcium binding 1%2C transcript variant X4	-
107049081	345.969	156.24	1.14435	7.90563e-07	3.71799e-05	NKAIN1	NC_006110.5	650445	671484	-	3758	protein_coding	sodium/potassium transporting ATPase interacting 1%2C transcript variant X5	-
396102	151.161	68.4487	1.14212	5.16747e-05	0.00116039	LRP8	NC_006095.5	25016442	25163464	-	2984	protein_coding	LDL receptor related protein 8	-
422479	330.877	149.97	1.14127	1.78589e-08	1.50532e-06	FAM160A1	NC_006091.5	33336180	33428711	+	7542	misc_RNA	family with sequence similarity 160%2C member A1%2C transcript variant X1	-
420942	270.855	123.051	1.13811	4.70898e-05	0.00108537	UPP1	NC_006089.5	79940331	79949995	+	1992	protein_coding	uridine phosphorylase 1%2C transcript variant X2	-
112532542	372.985	169.55	1.13718	5.21507e-06	0.000176555	LOC112532542	NC_006092.5	37575133	37580625	+	5493	protein_coding	collagen alpha-1(II) chain-like	-
100216000	5809.49	2649.81	1.13235	3.66489e-13	9.68865e-11	CNN2	NC_006115.5	3014285	3019376	-	1670	protein_coding	calponin 2%2C transcript variant X1	-
415645	1030.07	472.185	1.12489	2.68093e-05	0.000692055	CETP	NC_006098.5	615984	629273	+	6286	protein_coding	cholesteryl ester transfer protein%2C transcript variant X1	-
416053	85.2351	39.4257	1.11332	0.00289373	0.0267415	PRRT3	NC_006099.5	11900887	11902230	-	1344	protein_coding	proline rich transmembrane protein 3	-
424186	2503.91	1159.34	1.11041	5.61535e-11	9.89663e-09	FAP	NC_006094.5	21075537	21113889	+	3112	protein_coding	fibroblast activation protein alpha	-
395642	173.204	80.3749	1.11018	0.00175284	0.0181937	DUSP4	NC_006091.5	49367971	49372184	+	1463	protein_coding	dual specificity phosphatase 4	-
100857637	1311.44	608.521	1.10729	8.92936e-08	5.70694e-06	TLE1L	NC_006115.5	1311510	1323887	+	3105	protein_coding	transducin-like enhancer protein 1-like%2C transcript variant X2	-
420197	1022.04	475.023	1.10493	0.000503101	0.00702248	FABP5	NC_006089.5	121272966	121278024	+	1302	protein_coding	fatty acid binding protein 5	-
421589	9894.11	4610.69	1.10163	5.61845e-18	3.16228e-15	FNDC1	NC_006090.5	45889772	45956288	-	6530	protein_coding	fibronectin type III domain containing 1	-
419191	244.461	114.009	1.10018	0.000338363	0.00514177	KCNK15	NC_006107.5	5327545	5333823	-	4016	protein_coding	potassium two pore domain channel subfamily K member 15	-
419447	4654.67	2174.6	1.09785	3.49281e-06	0.000126437	RBP7	NC_006108.5	3596398	3598342	+	645	protein_coding	retinol binding protein 7	-
415852	407.779	190.422	1.09733	0.00314082	0.0282188	SULT2B1L1	NC_006098.5	18746742	18748929	-	1038	protein_coding	sulfotransferase family cytosolic 2B member 1-like 1	-
424652	288.482	135.061	1.09603	0.00118393	0.0135457	GLIS1	NC_006095.5	25256513	25429872	-	3269	protein_coding	GLIS family zinc finger 1	zf-C2H2
396015	7508.66	3515.19	1.0949	0.000341137	0.00516612	HSD3B1	NC_006088.5	79311683	79327343	-	3250	protein_coding	hydroxy-delta-5-steroid dehydrogenase%2C 3 beta- and steroid delta-isomerase 1%2C transcript variant X1	-
429089	11112.7	5226.99	1.08826	0.000250959	0.00407324	CYR61	NC_006095.5	16587842	16590293	-	1803	protein_coding	cysteine rich angiogenic inducer 61	-
420556	199.321	93.9661	1.0857	0.000913428	0.0111451	EFCAB1	NC_006089.5	22678101	22684109	-	1188	protein_coding	EF-hand calcium binding domain 1%2C transcript variant X2	-
408037	148.284	69.7036	1.08564	0.00286993	0.026593	SFN	NC_006110.5	1905027	1905821	+	795	protein_coding	stratifin	-
425328	855.656	403.911	1.08391	1.2538e-06	5.50989e-05	PPP1R3C	NC_006093.5	20696182	20699932	-	2178	protein_coding	protein phosphatase 1 regulatory subunit 3C	-
428576	544.374	258.137	1.07481	5.59443e-05	0.00123323	DLK2	NC_006090.5	31097193	31107470	+	3301	protein_coding	delta like non-canonical Notch ligand 2%2C transcript variant X1	-
421365	1356.52	644.197	1.07409	1.48772e-08	1.27244e-06	FLVCR1	NC_006090.5	21869641	21894375	-	9850	protein_coding	feline leukemia virus subgroup C cellular receptor 1%2C transcript variant X2	-
112530551	72.4561	34.3901	1.07281	0.00396639	0.0333597	LOC112530551	NC_006127.5	58601942	58603456	+	500	lncRNA	uncharacterized LOC112530551	-
396047	323.356	153.796	1.0716	1.87682e-06	7.70513e-05	SNAI1	NC_006107.5	13790862	13793593	-	1082	protein_coding	snail family transcriptional repressor 1	zf-C2H2
395090	580.009	276.579	1.06944	0.00240431	0.0232799	TNFRSF8	NC_006108.5	5467312	5484428	-	6605	protein_coding	TNF receptor superfamily member 8%2C transcript variant X4	-
107053867	131.457	63.1239	1.06129	0.000859589	0.010637	LOC107053867	NC_006094.5	29604961	29612415	+	7379	lncRNA	uncharacterized LOC107053867	-
395963	535.438	256.499	1.06092	5.63105e-07	2.72162e-05	CAPN2	NC_006090.5	17779401	17799623	-	2767	protein_coding	calpain 2	-
423628	495.65	237.763	1.05849	3.0328e-07	1.64145e-05	MAT1A	NC_006093.5	5149809	5166476	+	2057	protein_coding	methionine adenosyltransferase 1A	-
416651	375.495	180.519	1.05684	0.000508895	0.00709201	HBM	NC_006101.5	12507377	12508287	+	502	protein_coding	hemoglobin subunit mu	-
427882	176.292	84.6812	1.05451	0.00112457	0.012943	HISTH1	NC_006088.5	48069580	48070337	+	758	protein_coding	histone H1	-
419748	3027.88	1458.05	1.05423	1.86092e-06	7.65788e-05	UBASH3B	NC_006111.5	3165277	3221826	-	6662	protein_coding	ubiquitin associated and SH3 domain containing B	-
431414	145.208	69.9182	1.05414	0.000493728	0.00693046	LBX2	NC_006091.5	90933015	90936389	+	1055	protein_coding	ladybird homeobox 2	-
424400	199.124	95.788	1.05386	0.00360617	0.0312106	METTL18	NC_006095.5	5457117	5471915	+	1528	protein_coding	methyltransferase like 18%2C transcript variant X3	-
424779	315.092	151.908	1.05124	6.8953e-05	0.00146184	GK5	NC_006096.5	10550197	10571327	-	2480	protein_coding	glycerol kinase 5 (putative)	-
425061	4341.66	2103.83	1.04496	4.99866e-07	2.4499e-05	FDPS	NC_006112.4	3549516	3553097	+	1388	protein_coding	farnesyl diphosphate synthase%2C transcript variant X1	-
423805	2617.02	1268.91	1.04424	5.59786e-05	0.00123323	MYOF	NC_006093.5	21366453	21458902	+	7488	protein_coding	myoferlin%2C transcript variant X6	-
420090	1362.66	662.708	1.04004	0.000227289	0.00378411	ACSBG2	NC_006115.5	1746737	1763012	+	4409	protein_coding	acyl-CoA synthetase bubblegum family member 2	-
427641	329.061	160.077	1.03932	0.00201752	0.0203595	TRPC7	NC_006100.5	15693309	15759609	+	6754	protein_coding	transient receptor potential cation channel subfamily C member 7%2C transcript variant X1	-
101751808	717.845	349.298	1.03916	7.02172e-06	0.000225626	CCDC33	NC_006097.5	3018541	3023657	-	2356	protein_coding	coiled-coil domain containing 33%2C transcript variant X2	-
423320	8862.14	4313.46	1.03874	1.73645e-10	2.5248e-08	CFL2	NC_006092.5	36170756	36176226	-	4508	protein_coding	cofilin 2%2C transcript variant X2	-
693250	328.482	160.175	1.03771	0.000694376	0.00904814	H1F0	NC_006088.5	51128026	51134131	-	6106	protein_coding	H1 histone family%2C member 0	-
424046	2156.44	1050.44	1.03748	7.2486e-08	4.77312e-06	NABP1	NC_006094.5	8141843	8157061	+	9235	protein_coding	nucleic acid binding protein 1	-
422213	1768.03	861.712	1.03631	4.51395e-06	0.000157519	SLC7A3	NC_006091.5	2428079	2435625	+	3319	protein_coding	solute carrier family 7 member 3%2C transcript variant X1	-
101750929	1369.24	668.867	1.03351	0.000124958	0.00233719	LOC101750929	NC_006095.5	16132618	16197693	-	15063	lncRNA	uncharacterized LOC101750929%2C transcript variant X4	-
419828	830.379	405.563	1.03331	0.000116915	0.00222256	NUAK2	NC_006113.5	2074253	2083461	-	2918	protein_coding	NUAK family kinase 2	-
415515	1359.32	664.568	1.03211	3.14739e-11	5.72037e-09	ADAMTS17	NC_006097.5	17541300	17706888	-	9816	protein_coding	ADAM metallopeptidase with thrombospondin type 1 motif 17%2C transcript variant X1	-
395468	362.016	177.146	1.03035	0.00203696	0.0205083	CCL4	NC_006106.5	576493	578185	+	1134	protein_coding	C-C motif chemokine ligand 4%2C transcript variant X1	-
769847	1601.49	786.146	1.02635	2.9694e-06	0.000110842	GSTT1L	NC_006102.5	8386828	8392113	+	1312	protein_coding	glutathione S-transferase theta 1-like	-
431663	1365.45	670.993	1.02516	0.000820448	0.010274	NPR3	NC_006127.5	10035454	10086658	-	10742	protein_coding	natriuretic peptide receptor 3%2C transcript variant X5	-
768337	2769.8	1363.92	1.02158	2.40257e-06	9.25387e-05	TUBB2A	NC_006089.5	66294881	66299409	+	3494	protein_coding	tubulin beta 2A class IIa	-
101748017	301.478	148.72	1.01904	0.000883237	0.0108526	LOC101748017	NC_006112.4	1851822	1880924	+	2547	protein_coding	synaptic vesicle glycoprotein 2A-like	-
373987	29456.6	14620.3	1.01064	0.000718989	0.00928566	THBS1	NC_006092.5	29833567	29849200	-	5994	protein_coding	thrombospondin 1	-
771738	1508.1	748.304	1.01061	2.91946e-08	2.26394e-06	ATOH8	NC_006091.5	85314193	85334255	+	952	protein_coding	atonal bHLH transcription factor 8	bHLH
396196	808.043	401.512	1.00851	2.59728e-07	1.45561e-05	GCG	NC_006094.5	21113155	21132291	+	6216	protein_coding	glucagon%2C transcript variant X1	-
395332	3415.48	1699.68	1.00672	4.53836e-05	0.00105721	TES	NC_006088.5	25316653	25342777	-	2808	protein_coding	testin LIM domain protein%2C transcript variant X1	-
418989	361.725	180.085	1.00653	0.00626215	0.0468405	TRPC6	NC_006088.5	184326159	184421013	+	5999	protein_coding	transient receptor potential cation channel subfamily C member 6%2C transcript variant X2	-
396475	2324.39	1157.66	1.00583	1.81312e-10	2.59306e-08	HAPLN1	NC_006127.5	62724920	62821027	+	5807	protein_coding	hyaluronan and proteoglycan link protein 1%2C transcript variant X2	-
769203	4265.02	2125.1	1.00475	2.16678e-05	0.000581631	PYCR1	NC_006105.5	9970071	9973757	-	2013	protein_coding	pyrroline-5-carboxylate reductase 1	-
100858388	6773.09	3377.57	1.00383	0.000288281	0.00454375	LOC100858388	NC_006092.5	16175761	16177613	+	1286	pseudogene	-	-
396332	722.217	360.723	1.00187	2.02647e-06	8.18468e-05	SEMA3D	NC_006088.5	8841266	8983941	+	3843	protein_coding	semaphorin 3D%2C transcript variant X1	-
421755	8311.4	4151.42	1.00144	1.3593e-09	1.53058e-07	AMD1	NC_006090.5	66335419	66352648	-	3366	protein_coding	adenosylmethionine decarboxylase 1	-
100859250	86.081	42.9725	1.0014	0.00565489	0.0435999	FRMPD1	NC_006127.5	81765411	81794935	+	6650	protein_coding	FERM and PDZ domain containing 1%2C transcript variant X1	-
395096	773.37	386.468	1.00104	3.16923e-07	1.69622e-05	TNFRSF6B	NC_006107.5	9650494	9655449	-	1911	protein_coding	TNF receptor superfamily member 6b%2C transcript variant X2	-
428208	828.737	414.361	1.00075	4.1306e-08	3.05384e-06	HIVEP3	NC_006110.5	813653	1033869	+	15030	protein_coding	human immunodeficiency virus type I enhancer binding protein 3%2C transcript variant X2	-
427419	651.812	325.855	1.00057	0.00206802	0.0207372	MYO3AL	NC_006127.5	9255402	9282522	-	5963	protein_coding	myosin IIIA-like	-

## Sheet: FvsS_deg_down
gene_id	F	S	log2FoldChange	pvalue	padj	gene_name	gene_chr	gene_start	gene_end	gene_strand	gene_length	gene_biotype	gene_description	tf_family
422926	247.085	195650	-9.62849	8.21093e-40	7.16322e-36	LOC422926	NC_006091.5	85928419	85937631	+	3543	protein_coding	uncharacterized LOC422926	-
418362	0	25.2263	-7.15144	4.00861e-07	2.05712e-05	SPIRE1L	NC_006088.5	84500921	84516885	-	2442	protein_coding	spire-type actin nucleation factor 1-like%2C transcript variant X2	-
374019	0	21.5338	-6.92257	2.12968e-06	8.52263e-05	SOX3	NC_006091.5	10505112	10506935	+	1824	protein_coding	SRY-box 3	-
112531946	24.1118	2772.02	-6.8422	1.88826e-13	5.22957e-11	LOC112531946	NC_006089.5	10425906	10431881	+	3196	lncRNA	uncharacterized LOC112531946	-
107053599	0	17.8829	-6.65567	8.00139e-06	0.000251547	LOC107053599	NC_006092.5	31252127	31258763	-	2814	lncRNA	uncharacterized LOC107053599%2C transcript variant X2	-
107054501	0	17.6027	-6.63498	9.01597e-06	0.000278426	LOC107054501	NC_006100.5	8973887	8978350	+	4067	lncRNA	uncharacterized LOC107054501	-
112532521	0	16.3789	-6.52747	2.44916e-05	0.00064747	LOC112532521	NC_006092.5	54973489	54984155	+	1696	protein_coding	cingulin-like	-
100859437	0	14.9489	-6.39596	5.68055e-05	0.00124672	LOC100859437	NC_006097.5	19882774	19886084	+	752	lncRNA	uncharacterized LOC100859437	-
424019	0.359197	27.9479	-6.33756	4.02875e-06	0.000142968	MLPH	NC_006094.5	4814723	4833676	-	3837	protein_coding	melanophilin%2C transcript variant X2	-
395521	0	14.1702	-6.31942	7.89996e-05	0.00161782	POU4F3	NC_006091.5	11085059	11086604	+	1156	protein_coding	POU class 4 homeobox 3	Pou
107054500	0	14.075	-6.30821	0.000165456	0.0029368	LOC107054500	NC_006100.5	8991996	8998595	+	1896	lncRNA	uncharacterized LOC107054500	-
373940	0	13.9396	-6.29496	0.000122156	0.00229427	LHX3	NC_006104.5	8343834	8350636	+	2862	protein_coding	LIM homeobox 3%2C transcript variant X1	Homeobox
107053649	0.280872	26.9385	-6.28438	5.65218e-06	0.000187846	LOC107053649	NC_006093.5	11878318	11882791	-	2005	lncRNA	uncharacterized LOC107053649%2C transcript variant X2	-
101749254	0.280872	26.7646	-6.27436	7.95842e-06	0.000250647	LOC101749254	NC_006097.5	19901458	19904954	+	2134	lncRNA	uncharacterized LOC101749254	-
771030	0	13.6391	-6.26309	0.00012018	0.00226448	LOC771030	NC_006100.5	14680515	14695246	+	5761	lncRNA	uncharacterized LOC771030%2C transcript variant X2	-
100857993	0	13.4481	-6.24421	0.000104845	0.00203631	LOC100857993	NC_006090.5	39428904	39461777	+	791	lncRNA	uncharacterized LOC100857993	-
107053061	0	13.189	-6.21578	0.00023831	0.00392637	LOC107053061	NC_006090.5	46565778	46567232	-	368	lncRNA	uncharacterized LOC107053061	-
101751348	0.328581	24.1766	-6.1284	1.72339e-05	0.000479797	HAUS3L	NC_006099.5	3495083	3502878	-	3130	protein_coding	HAUS augmin-like complex subunit 3-like	-
768995	0	11.6549	-6.03558	0.000595497	0.00803576	LOC768995	NC_006091.5	69906794	69985465	+	7328	lncRNA	uncharacterized LOC768995%2C transcript variant X4	-
427492	2.52966	166.273	-6.02941	3.27741e-16	1.36153e-13	GCNT3	NC_006097.5	5853649	5856211	-	2563	protein_coding	glucosaminyl (N-acetyl) transferase 3%2C mucin type	-
107052106	0	11.1078	-5.96754	0.000366751	0.00545494	LOC107052106	NC_006091.5	925837	933469	-	2646	lncRNA	uncharacterized LOC107052106%2C transcript variant X1	-
396117	0.328581	21.4803	-5.95944	3.32659e-05	0.000827993	GNOT2	NC_006091.5	89727647	89729920	-	814	protein_coding	Gnot2 homeodomain protein	-
107054614	0	10.9621	-5.95019	0.000294051	0.00461304	LOC107054614	NC_006101.5	5908547	5920507	-	3232	lncRNA	uncharacterized LOC107054614	-
107055053	0	10.8833	-5.94064	0.000354456	0.00530281	LOC107055053	NC_006088.5	93266920	93268963	-	1609	lncRNA	uncharacterized LOC107055053%2C transcript variant X2	-
107052516	1.31432	78.1124	-5.91848	3.99581e-10	5.363e-08	LOC107052516	NC_006089.5	47154247	47161653	+	2579	lncRNA	uncharacterized LOC107052516	-
100858306	0	10.6739	-5.911	0.000337701	0.00513706	LOC100858306	NC_006089.5	63182859	63191318	-	7441	lncRNA	synaptonemal complex protein 2-like	-
107054331	0.640069	36.2612	-5.82525	1.1266e-06	5.02736e-05	CDH15	NC_006098.5	18604230	18609044	+	2915	protein_coding	cadherin 15	-
107054969	0	9.83539	-5.7914	0.00189006	0.0193987	LOC107054969	NC_006109.5	1725523	1731382	-	5157	lncRNA	uncharacterized LOC107054969%2C transcript variant X1	-
107054521	0.280872	19.1056	-5.79041	5.47588e-05	0.00121711	EIF4E1B	NC_006100.5	11054830	11057017	-	1515	protein_coding	eukaryotic translation initiation factor 4E family member 1B	-
101749329	0	9.70196	-5.77245	0.000707063	0.00916555	LOC101749329	NC_006100.5	10190922	10199427	+	284	lncRNA	uncharacterized LOC101749329	-
107053129	0	9.62712	-5.76228	0.000659063	0.0086853	LOC107053129	NC_006090.5	85802723	85827307	-	4819	lncRNA	uncharacterized LOC107053129%2C transcript variant X10	-
421118	0	9.3409	-5.71793	0.000860278	0.0106379	LOC421118	NC_006089.5	110098938	110102951	-	654	lncRNA	uncharacterized LOC421118	-
101750658	0	9.14773	-5.68612	0.00166581	0.017499	LOC101750658	NC_006093.5	22465684	22467040	+	971	protein_coding	homeobox protein vex1-like	Homeobox
107049791	0.328581	17.8049	-5.68578	0.000158742	0.00284659	LOC107049791	NC_006088.5	131723	136215	+	1827	lncRNA	uncharacterized LOC107049791%2C transcript variant X1	-
101750521	0	9.07091	-5.67483	0.0017079	0.0178439	LOC101750521	NC_006102.5	10743385	10746360	-	2148	lncRNA	uncharacterized LOC101750521	-
101747705	1.07759	49.8052	-5.65464	1.08296e-07	6.7726e-06	MCIDAS	NC_006127.5	16727254	16729414	-	1897	protein_coding	multiciliate differentiation and DNA synthesis associated cell cycle protein	-
107052108	0	8.89089	-5.65195	0.00328983	0.0291968	LOC107052108	NC_006091.5	5678745	5680072	-	512	lncRNA	uncharacterized LOC107052108	-
101747446	0	8.71085	-5.61637	0.00163667	0.0172652	LOC101747446	NC_006091.5	23737749	23751978	+	2735	lncRNA	uncharacterized LOC101747446%2C transcript variant X2	-
107054495	0	8.69263	-5.61355	0.00150307	0.0162086	LOC107054495	NC_006100.5	3919158	3929808	-	5203	lncRNA	uncharacterized LOC107054495%2C transcript variant X3	-
107055038	2.03272	92.9036	-5.57658	1.13934e-13	3.2589e-11	LOC107055038	NC_006111.5	2757736	2760085	-	1750	protein_coding	microtubule-associated protein 1B-like	-
107051779	0.328581	16.0958	-5.5425	0.00019112	0.00327892	LOC107051779	NC_006091.5	32456421	32470231	-	3594	lncRNA	uncharacterized LOC107051779%2C transcript variant X3	-
101748938	0	7.98873	-5.49185	0.00240273	0.0232776	LOC101748938	NC_006093.5	9353227	9355106	-	1134	lncRNA	uncharacterized LOC101748938	-
107053480	0.609454	27.8328	-5.46333	0.000151866	0.00274302	LOC107053480	NC_006088.5	56545780	56550344	-	4464	lncRNA	uncharacterized LOC107053480	-
419754	0	7.76422	-5.45447	0.00261118	0.0246937	TRIM29	NC_006111.5	3898052	3922136	+	4459	protein_coding	tripartite motif containing 29%2C transcript variant X2	-
112531542	0	7.72369	-5.44252	0.00528197	0.0414599	LOC112531542	NC_006088.5	149914589	149919702	-	2287	lncRNA	uncharacterized LOC112531542	-
771558	1.01636	42.1392	-5.43818	1.01154e-07	6.3748e-06	CPSF4L	NC_006105.5	8995897	8999287	-	1498	protein_coding	cleavage and polyadenylation specific factor 4 like%2C transcript variant X1	-
395434	0	7.68331	-5.43502	0.00340931	0.0299717	POPDC3	NC_006090.5	68845662	68850001	+	1777	protein_coding	popeye domain containing 3	-
107054543	0	7.62965	-5.42574	0.00298206	0.0273128	LOC107054543	NC_006100.5	16249840	16251528	+	1513	lncRNA	uncharacterized LOC107054543	-
395328	0	7.62866	-5.4255	0.00282254	0.0263075	HOXD11	NC_006094.5	16308893	16314223	-	4075	protein_coding	homeobox D11%2C transcript variant X1	Homeobox
771247	0	7.53363	-5.40905	0.00309385	0.0279842	LOC771247	NC_006095.5	16892890	16912140	-	12277	lncRNA	UPF0462 protein C4orf33-like%2C transcript variant X2	-
101750964	0	7.49819	-5.40296	0.00276329	0.0258797	LOC101750964	NC_006096.5	18866326	18873450	-	1633	lncRNA	uncharacterized LOC101750964	-
107053680	0	7.47701	-5.39912	0.00363622	0.0314239	LOC107053680	NC_006093.5	19620990	19623243	-	2135	lncRNA	uncharacterized LOC107053680	-
769444	0.359197	14.4988	-5.39063	0.000370886	0.00550743	LOC769444	NC_006098.5	11243103	11265460	-	988	lncRNA	uncharacterized LOC769444%2C transcript variant X2	-
426037	0	7.34442	-5.37025	0.00645269	0.0477263	LOC426037	NC_006089.5	174491	175580	+	446	protein_coding	histone H2B	-
107049265	0	7.3111	-5.36919	0.00635627	0.0473141	LOC107049265	NC_008465.4	2867024	2870339	+	3175	lncRNA	uncharacterized LOC107049265	-
771534	0.328581	14.2319	-5.36636	0.000564781	0.00773494	SYCP2L	NC_006089.5	63191484	63208708	-	2342	protein_coding	synaptonemal complex protein 2 like	-
107053865	0	7.32324	-5.36589	0.00389335	0.0329443	LOC107053865	NC_006094.5	30347522	30350304	+	2095	lncRNA	uncharacterized LOC107053865	-
107055100	0	7.21	-5.34535	0.0038409	0.0326271	LOC107055100	NC_006112.4	2305870	2308299	-	1330	lncRNA	uncharacterized LOC107055100	-
768391	0	6.94397	-5.28969	0.00470497	0.0379355	LOC768391	NC_006095.5	424888	437889	-	9426	lncRNA	uncharacterized LOC768391%2C transcript variant X6	-
101750599	0	6.92279	-5.28576	0.00627806	0.0468919	LOC101750599	NC_006090.5	97120990	97125033	-	1848	lncRNA	uncharacterized LOC101750599	-
424820	0.657162	24.7317	-5.25938	6.58502e-05	0.00141323	NMNAT3	NC_006096.5	6114250	6134508	-	1617	protein_coding	nicotinamide nucleotide adenylyltransferase 3%2C transcript variant X2	-
112531965	0.328581	12.7925	-5.21039	0.00229669	0.0225445	LOC112531965	NC_006089.5	19727358	19730105	+	2317	lncRNA	uncharacterized LOC112531965	-
107052765	0	6.5253	-5.20135	0.00608345	0.0459963	LOC107052765	NC_006089.5	127100500	127101351	-	399	lncRNA	uncharacterized LOC107052765	-
112532418	0.687778	23.6294	-5.18462	3.98482e-05	0.000959622	LOC112532418	NC_006091.5	62322732	62329471	-	2786	lncRNA	uncharacterized LOC112532418	-
428935	0	6.43225	-5.18262	0.00632349	0.0471506	LRIT1	NC_006093.5	3737897	3754210	+	7586	protein_coding	leucine rich repeat%2C Ig-like and transmembrane domains 1	-
419741	2.96537	109.29	-5.13385	2.12121e-14	6.98317e-12	LOC419741	NC_006111.5	2763117	2766491	-	2216	protein_coding	uncharacterized LOC419741%2C transcript variant X3	-
416488	5.63816	193.501	-5.08346	1.41734e-21	1.76641e-18	KPNA7	NC_006101.5	4711241	4717534	-	1757	protein_coding	karyopherin subunit alpha 7%2C transcript variant X2	-
107055054	2.15518	66.8092	-5.0522	1.34667e-08	1.18344e-06	LOC107055054	NC_006111.5	2768269	2774055	-	3436	lncRNA	uncharacterized LOC107055054	-
107051971	1.73475	53.3371	-5.02271	8.96891e-09	8.50487e-07	LOC107051971	NC_006088.5	134453832	134458006	-	3175	lncRNA	uncharacterized LOC107051971	-
421081	1.40617	41.7235	-4.99098	9.48259e-08	6.0384e-06	LOC421081	NC_006089.5	103502860	103505789	+	1710	protein_coding	uncharacterized LOC421081%2C transcript variant X1	-
420514	0.280872	10.9176	-4.97936	0.00370657	0.0317956	SLC39A12	NC_006089.5	19368566	19405489	-	5011	protein_coding	solute carrier family 39 member 12%2C transcript variant X3	-
107051783	2.56385	78.9989	-4.94466	6.87169e-09	6.69817e-07	LOC107051783	NC_006091.5	31518771	31522956	+	2922	lncRNA	uncharacterized LOC107051783	-
420093	1.70414	50.3289	-4.9422	6.89444e-08	4.64456e-06	LARP6L	NC_006115.5	1674278	1677219	-	1809	protein_coding	La ribonucleoprotein domain family member 6-like	-
770158	3.96464	123.703	-4.9311	7.37147e-12	1.47836e-09	ELAVL2	NC_006127.5	67623582	67708615	-	4294	protein_coding	ELAV like RNA binding protein 2%2C transcript variant X9	-
395769	0.640069	19.2168	-4.91013	0.000147149	0.00266868	MNR2	NC_006094.5	22316168	22322098	+	1291	protein_coding	homeodomain protein	Homeobox
107053462	0.328581	10.2613	-4.89718	0.00472782	0.0380669	LOC107053462	NC_006092.5	19318878	19328471	+	6214	lncRNA	uncharacterized LOC107053462%2C transcript variant X2	-
415314	5.31139	152.602	-4.87616	3.98741e-18	2.31908e-15	ZP3L2	NC_006097.5	2717372	2720399	+	1526	protein_coding	zona pellucida sperm-binding protein 3-like%2C transcript variant X2	-
100858599	0.280872	10.062	-4.86284	0.00317251	0.0283286	LOC100858599	NC_006092.5	34327457	34344853	-	489	lncRNA	uncharacterized LOC100858599	-
422723	0.609454	17.4046	-4.78944	0.00117882	0.0135049	F11	NC_006091.5	61375926	61443177	+	37282	protein_coding	coagulation factor XI%2C transcript variant X7	-
101750928	1.68523	49.4735	-4.77483	2.88084e-06	0.000108329	LOC101750928	NC_006091.5	81042485	81046193	+	3222	lncRNA	uncharacterized LOC101750928	-
107053433	0.561745	16.6915	-4.76593	0.000954997	0.0114689	LOC107053433	NC_006092.5	18530728	18546244	-	2526	lncRNA	uncharacterized LOC107053433	-
419781	0.985744	26.4158	-4.7644	0.000108899	0.00209028	BTG4	NC_006111.5	5563430	5565530	-	1216	protein_coding	BTG anti-proliferation factor 4%2C transcript variant X1	-
101751251	0.328581	9.19024	-4.73492	0.00424289	0.035102	LOC101751251	NC_006089.5	83571669	83667624	+	5369	lncRNA	uncharacterized LOC101751251%2C transcript variant X3	-
101748699	0.280872	9.17202	-4.7324	0.00418775	0.034728	LOC101748699	NC_006088.5	73789895	73796862	+	764	lncRNA	uncharacterized LOC101748699	-
768576	2.23527	57.9669	-4.69665	1.33889e-08	1.18344e-06	FOXL1	NC_006098.5	17350793	17354080	-	3288	protein_coding	forkhead box L1	-
101750235	0.280872	8.79473	-4.67246	0.00583306	0.0445796	NXPH2	NC_006094.5	31425143	31458314	-	13505	protein_coding	neurexophilin 2%2C transcript variant X2	-
107055068	0.657162	16.2322	-4.65029	0.0008652	0.0106761	LOC107055068	NC_006111.5	4678214	4689366	-	5463	lncRNA	uncharacterized LOC107055068	-
novel.25	3.52712	92.0835	-4.64339	7.95934e-11	1.33533e-08	-	NC_006088.5	189513823	189516509	+	2293	-	-	-
428537	1.65643	40.3349	-4.64193	6.24525e-08	4.27322e-06	MOS	NC_006089.5	111223762	111224811	-	1050	protein_coding	MOS proto-oncogene%2C serine/threonine kinase	-
novel.268	1.32785	31.4442	-4.60532	5.78127e-06	0.000191771	-	NC_006127.5	42550577	42561876	-	1198	-	-	-
107055037	4.01416	95.2607	-4.60371	9.43219e-12	1.82859e-09	LOC107055037	NC_006111.5	2750643	2751843	-	1201	protein_coding	uncharacterized LOC107055037	-
107052859	0.328581	8.25872	-4.5791	0.00680837	0.0497873	LOC107052859	NC_006090.5	13124125	13180031	-	1528	lncRNA	uncharacterized LOC107052859	-
770954	285.982	6804.08	-4.57195	4.37854e-08	3.19652e-06	KCNK2	NC_006090.5	20934836	21061210	-	3927	protein_coding	potassium two pore domain channel subfamily K member 2%2C transcript variant X1	-
101747627	0.657162	14.7628	-4.51369	0.00136079	0.0150654	LOC101747627	NC_006088.5	45916534	45919150	-	1796	lncRNA	uncharacterized LOC101747627	-
112533414	0.657162	14.1328	-4.44892	0.00225624	0.0222161	LOC112533414	NC_006100.5	14028227	14030832	+	2068	lncRNA	uncharacterized LOC112533414	-
408032	0.985744	21.1193	-4.44434	0.00023469	0.00388271	BVES	NC_006090.5	68858618	68885270	+	1624	protein_coding	blood vessel epicardial substance	-
374054	1.40617	28.6669	-4.42929	4.35641e-05	0.0010244	DAZL	NC_006089.5	34429592	34442834	-	2649	protein_coding	deleted in azoospermia like	-
771115	0.999266	20.6612	-4.40891	0.000421702	0.00611626	MEIOC	NC_006114.5	3608380	3622746	+	4105	protein_coding	meiosis specific with coiled-coil domain	-
768589	1.34494	27.4301	-4.39327	2.55747e-05	0.000669005	LOC768589	NC_006094.5	9690710	9694289	+	880	protein_coding	baculoviral IAP repeat-containing protein 5.1-like	-
427990	0.890326	19.5455	-4.39204	0.00130546	0.0145731	SYTL5	NC_006088.5	114347326	114425752	-	8863	protein_coding	synaptotagmin like 5%2C transcript variant X2	-
107053892	0.687778	13.7858	-4.38645	0.0032888	0.0291968	LOC107053892	NC_006094.5	22651941	22656638	+	1550	lncRNA	uncharacterized LOC107053892	-
100857393	28.1297	573.176	-4.35452	2.84984e-09	3.06938e-07	CCNO	NC_006127.5	16730314	16731753	-	1291	protein_coding	cyclin O	-
427006	68.7646	1401.71	-4.3506	1.08661e-08	1.00846e-06	ZP2	NC_006101.5	15355911	15364510	-	3930	protein_coding	zona pellucida glycoprotein 2%2C transcript variant X1	-
novel.160	24.7735	485.53	-4.28551	2.43151e-07	1.39098e-05	-	NC_006104.5	1590008	1591104	+	747	-	-	-
107053333	1.01636	19.043	-4.2774	0.000660855	0.00869577	LOC107053333	NC_006091.5	90125517	90130767	+	2086	lncRNA	uncharacterized LOC107053333	-
107053692	1.97149	37.3606	-4.26069	1.56394e-05	0.000440122	LOC107053692	NC_006088.5	50341698	50359263	-	951	lncRNA	uncharacterized LOC107053692	-
101747558	1.12349	23.3846	-4.26064	0.00011289	0.00216214	LOC101747558	NC_006097.5	14916447	14935491	+	3274	lncRNA	uncharacterized LOC101747558	-
107054892	1.40617	25.2809	-4.25215	5.55515e-05	0.00122847	LOC107054892	NC_006107.5	3391518	3399648	+	2697	lncRNA	uncharacterized LOC107054892%2C transcript variant X1	-
420748	18.3567	343.228	-4.22873	2.15448e-30	7.51828e-27	LOC420748	NC_006089.5	47986039	47993206	-	3086	protein_coding	uncharacterized LOC420748%2C transcript variant X2	-
776269	1.90669	35.808	-4.2234	2.78314e-06	0.000105109	TBPL2	NC_006092.5	56357751	56369692	+	4311	protein_coding	TATA-box binding protein like 2%2C transcript variant X2	-
404533	3.85751	71.6173	-4.22051	2.3233e-12	5.13125e-10	GDF9	NC_006100.5	17770476	17773182	+	1673	protein_coding	growth differentiation factor 9	-
107054842	2.18756	39.7714	-4.16272	6.47555e-07	3.11096e-05	LOC107054842	NC_006107.5	11595229	11599330	-	3769	lncRNA	uncharacterized LOC107054842	-
100859693	1.73294	32.4203	-4.15246	7.98797e-05	0.00163159	DLGAP1L	NC_006089.5	100411775	100803477	+	7576	protein_coding	discs%2C large (Drosophila) homolog-associated protein 1-like%2C transcript variant X2	-
430303	573.809	10091.3	-4.13656	7.71036e-11	1.30612e-08	LOC430303	NC_006091.5	49567552	49579929	+	7142	protein_coding	low-density lipoprotein receptor-related protein 2-like%2C transcript variant X1	-
424272	0.968651	16.8967	-4.13333	0.000388175	0.00569629	CFAP221	NC_006094.5	28330064	28350684	-	3057	protein_coding	cilia and flagella associated protein 221%2C transcript variant X2	-
107049524	1.07759	17.5814	-4.12908	0.000893513	0.010948	LOC107049524	NC_008465.4	6596368	6601607	-	1893	protein_coding	speedy protein 1-A-like%2C transcript variant X1	-
419805	2.09395	34.978	-4.12877	1.38869e-05	0.000398516	SLC6A17	NC_006113.5	1347667	1361750	+	5297	protein_coding	solute carrier family 6 member 17%2C transcript variant X1	-
428858	13.4585	238.714	-4.12731	4.33164e-17	1.98891e-14	SHANK2	NC_006092.5	18173874	18519149	-	13377	protein_coding	SH3 and multiple ankyrin repeat domains 2%2C transcript variant X3	-
100859850	6.9372	118.511	-4.11811	6.4034e-15	2.28013e-12	LOC100859850	NC_006115.5	2045701	2048425	+	1043	protein_coding	lisH domain-containing protein C1711.05-like	-
101751663	1.37556	22.7626	-4.11672	7.2979e-05	0.00152496	TDRD15	NC_006090.5	102273998	102283354	+	7705	protein_coding	tudor domain containing 15%2C transcript variant X1	-
420228	2.78173	46.1837	-4.11541	8.20436e-07	3.83779e-05	ESRP1	NC_006089.5	126080245	126111054	+	3649	protein_coding	epithelial splicing regulatory protein 1%2C transcript variant X1	-
novel.92	10.2257	174.652	-4.08329	0.000768877	0.00980655	-	NC_006091.5	22560502	22566550	-	4469	-	-	-
420245	0.657162	10.9601	-4.08233	0.0059392	0.0452126	FBXO43	NC_006089.5	128283212	128294003	-	4117	protein_coding	F-box protein 43	-
107055394	1.35846	22.0506	-4.07602	0.000124977	0.00233719	LOC107055394	NC_008465.4	5920915	5923328	+	1588	lncRNA	uncharacterized LOC107055394	-
101751481	3.06079	52.8101	-4.06993	7.22865e-09	6.8921e-07	LOC101751481	NC_006102.5	11084842	11087355	+	1703	protein_coding	uncharacterized LOC101751481	-
423907	4.73074	79.4164	-4.06116	1.59417e-08	1.35683e-06	VWA2	NC_006093.5	28683987	28701324	+	2994	protein_coding	von Willebrand factor A domain containing 2%2C transcript variant X1	-
107054887	4.94857	84.7618	-4.04352	2.95253e-08	2.27946e-06	LOC107054887	NC_006107.5	4601622	4605844	-	3021	lncRNA	uncharacterized LOC107054887	-
107051710	3.5613	59.5279	-4.01823	2.3821e-06	9.21571e-05	LOC107051710	NC_006091.5	55748901	55901105	-	9713	lncRNA	uncharacterized LOC107051710	-
107054616	1.37556	20.6185	-3.96263	0.000423378	0.00612528	LOC107054616	NC_006101.5	6005792	6009768	-	2194	lncRNA	uncharacterized LOC107054616	-
421292	35.4035	554.99	-3.96048	1.22787e-42	2.14239e-38	EPCAM	NC_006090.5	9260077	9265235	+	1506	protein_coding	epithelial cell adhesion molecule	-
100859230	8.71786	133.072	-3.9378	3.31241e-14	1.05082e-11	LOC100859230	NC_006088.5	1560139	1566410	-	2713	protein_coding	putative cation exchanger C521.04c-like	-
421567	1.99853	29.7653	-3.92636	8.37781e-05	0.00168537	TCP10	NC_006090.5	42528504	42560513	-	4897	protein_coding	t-complex 10%2C transcript variant X1	-
101747256	1.37556	19.5991	-3.8961	0.000274607	0.00437566	LOC101747256	NC_006088.5	52028314	52032323	+	1442	lncRNA	uncharacterized LOC101747256	-
428967	3.01846	43.2961	-3.86865	1.744e-05	0.000483772	LOC428967	NC_006093.5	22900938	22944912	-	1905	protein_coding	gamma-aminobutyric acid receptor subunit pi-like%2C transcript variant X1	-
421742	2.73402	37.6862	-3.83794	2.08853e-06	8.37874e-05	FAM26D	NC_006090.5	63835586	63839454	-	3043	protein_coding	family with sequence similarity 26 member D	-
395592	3.0437	44.2549	-3.82525	1.11178e-06	4.98672e-05	TH	NC_006092.5	13911460	13927845	+	1609	protein_coding	tyrosine hydroxylase	-
107053891	2.31359	31.5473	-3.79725	4.26739e-06	0.000150116	LOC107053891	NC_006094.5	22817832	22821054	+	1738	lncRNA	uncharacterized LOC107053891	-
395314	2.62508	34.6196	-3.74305	2.36514e-06	9.19086e-05	CHAT	NC_006093.5	3647190	3684340	-	6781	protein_coding	choline O-acetyltransferase%2C transcript variant X1	-
408038	1.26662	17.0676	-3.74088	0.00221211	0.0218928	LOC408038	NC_006112.4	2266372	2267965	-	834	protein_coding	beta-keratin	-
419149	4.96748	66.6211	-3.7279	1.25684e-06	5.50989e-05	PLIN3L	NC_006107.5	2073710	2078239	-	1774	protein_coding	perilipin 3-like%2C transcript variant X1	-
107054582	1.12349	15.943	-3.72491	0.00288306	0.0266862	LOC107054582	NC_006101.5	4888692	4892713	+	3623	lncRNA	uncharacterized LOC107054582	-
421285	12.2773	156.844	-3.65429	1.41709e-12	3.34127e-10	LOC421285	NC_006090.5	9705630	9714953	+	4475	protein_coding	uncharacterized LOC421285	-
418936	43.9745	549.579	-3.65081	4.74546e-34	2.75996e-30	ATP8A2	NC_006088.5	178053063	178368323	+	10185	protein_coding	ATPase phospholipid transporting 8A2%2C transcript variant X1	-
112532410	1.01636	12.3305	-3.64921	0.00402889	0.033699	LOC112532410	NC_006091.5	53847323	53851390	-	3155	lncRNA	uncharacterized LOC112532410	-
419863	15.9665	198.419	-3.64669	2.49127e-20	2.41487e-17	IRF6	NC_006113.5	3166586	3174148	-	2009	protein_coding	interferon regulatory factor 6%2C transcript variant X1	IRF
428779	2.04624	24.2613	-3.61507	0.000246291	0.0040124	FGF20	NC_006091.5	63266816	63271379	+	1805	protein_coding	fibroblast growth factor 20	-
107052243	1.28014	15.4708	-3.60017	0.00260666	0.0246937	LOC107052243	NC_006105.5	7982475	7987511	-	3173	lncRNA	uncharacterized LOC107052243%2C transcript variant X1	-
395692	6.65628	81.5408	-3.58146	1.34975e-08	1.18344e-06	ZP4	NC_006093.5	17391714	17397437	-	2884	protein_coding	zona pellucida glycoprotein 4%2C transcript variant X1	-
421952	3.13912	37.8856	-3.57916	1.05537e-05	0.000316939	ZPAX	NC_006090.5	100211428	100224154	-	3783	protein_coding	zona pellucida protein%2C transcript variant X1	-
395235	39.9379	472.135	-3.57222	1.91921e-28	4.78376e-25	WNT6	NC_006094.5	22402838	22411075	-	1573	protein_coding	Wnt family member 6%2C transcript variant X2	-
112530035	3.28043	39.2254	-3.52891	5.04956e-06	0.000173777	LOC112530035	NC_006105.5	2793464	2798273	-	4810	protein_coding	translation initiation factor IF-2-like	-
107053458	1.43679	15.5972	-3.51621	0.00625276	0.0468405	LOC107053458	NC_006092.5	19352714	19367205	+	4203	lncRNA	uncharacterized LOC107053458	-
395887	813.518	9185.04	-3.49764	1.84069e-31	8.02908e-28	AMH	NC_006115.5	2107518	2111709	-	2825	protein_coding	anti-Mullerian hormone	-
430317	6.24943	68.8381	-3.47849	1.16482e-08	1.05864e-06	MYO5B	NC_006115.5	1291907	1303437	-	5369	protein_coding	myosin VB	-
419778	16.5931	182.634	-3.47129	4.3585e-21	5.06981e-18	MPZL3	NC_006111.5	5465925	5471753	-	1855	protein_coding	myelin protein zero like 3	-
420621	1.34494	14.3309	-3.45157	0.00334082	0.0295368	STK31	NC_006089.5	31337931	31376337	+	5334	protein_coding	serine/threonine kinase 31%2C transcript variant X4	-
425711	3.65672	39.8164	-3.42121	0.000630673	0.00838719	C2H8ORF22	NC_006089.5	108494837	108497336	+	1170	protein_coding	chromosome 2 open reading frame%2C human C8orf22	-
431646	2.17046	23.3987	-3.40659	0.000424691	0.00613647	LINGO2	NC_006127.5	69035540	69521317	-	18708	protein_coding	leucine rich repeat and Ig domain containing 2%2C transcript variant X3	-
100857196	3.62254	38.9163	-3.39015	4.3279e-05	0.00101907	PAPOLG	NC_006090.5	2016432	2027143	+	1759	protein_coding	poly(A) polymerase gamma	-
414831	1.21891	12.9748	-3.37392	0.00574216	0.044078	FGF13	NC_006091.5	4747075	4962390	-	6340	protein_coding	fibroblast growth factor 13%2C transcript variant X1	-
415884	1.90669	19.7153	-3.36334	0.00081112	0.0101889	TAT	NC_006098.5	19836067	19846416	+	2298	protein_coding	tyrosine aminotransferase%2C transcript variant X2	-
771265	40.1829	413.695	-3.3623	0.00201894	0.0203622	CBLN1	NC_006098.5	7038838	7041587	+	1666	protein_coding	cerebellin 1 precursor	-
107053690	39.4275	400.506	-3.35108	1.19974e-16	5.36747e-14	LOC107053690	NC_006093.5	24097860	24107568	-	2023	protein_coding	uncharacterized LOC107053690%2C transcript variant X1	-
373943	14.1328	145.38	-3.34979	2.62854e-08	2.06867e-06	TBX20	NC_006089.5	47177036	47209226	+	1321	protein_coding	T-box 20	T-box
101752063	2.60799	26.1276	-3.33519	0.00105297	0.0123552	RAD51AP2	NC_006090.5	100027238	100032978	-	2298	protein_coding	RAD51 associated protein 2	-
395553	6.43488	64.3905	-3.32881	4.80431e-06	0.000166983	RBP3	NC_006093.5	18815478	18829935	-	3729	protein_coding	retinol binding protein 3	-
421618	2.95723	29.4397	-3.32281	0.00376987	0.0321589	ADGB	NC_006090.5	46998903	47073551	+	5527	protein_coding	androglobin	-
107052044	1.67352	16.1209	-3.29699	0.00405496	0.0338684	LOC107052044	NC_006091.5	1710980	1718821	-	2771	lncRNA	uncharacterized LOC107052044	-
418901	479.173	4681.24	-3.28797	5.21461e-06	0.000176555	CCNA1	NC_006088.5	173950850	173956696	-	1690	protein_coding	cyclin A1%2C transcript variant X1	-
100857161	102.254	980.694	-3.26336	8.05468e-22	1.08106e-18	SLC22A31	NC_006098.5	18609122	18612787	-	1922	protein_coding	solute carrier family 22 member 31%2C transcript variant X2	-
107055058	5.03228	48.6039	-3.26056	4.58408e-05	0.00106315	LOC107055058	NC_006088.5	93310371	93347716	-	6777	lncRNA	uncharacterized LOC107055058%2C transcript variant X5	-
426894	37.5829	360.66	-3.25911	6.71405e-18	3.5499e-15	AQP3	NC_006127.5	7195128	7209343	-	2408	protein_coding	aquaporin 3 (Gill blood group)	-
395591	2.57737	24.1372	-3.23203	0.000408685	0.00596003	NKX6-2	NC_006093.5	36216483	36218896	-	1657	protein_coding	NK6 homeobox 2%2C transcript variant X1	Homeobox
427918	12.7338	119.848	-3.23051	7.21592e-12	1.46399e-09	WEE2	NC_006088.5	57325927	57338608	+	2844	protein_coding	WEE1 homolog 2	-
421543	3.04727	28.487	-3.19257	0.000180374	0.00311601	AGT	NC_006090.5	40543173	40555078	-	3226	protein_coding	angiotensinogen%2C transcript variant X1	-
107052196	3.98173	36.8133	-3.17945	2.70623e-05	0.000697465	LOC107052196	NC_006104.5	4328659	4336580	+	7261	lncRNA	uncharacterized LOC107052196	-
novel.186	1.78065	16.6449	-3.1692	0.00311442	0.028096	-	NC_006112.4	7468	10939	-	986	-	-	-
novel.11	146.25	1301.82	-3.15299	4.09232e-25	7.93365e-22	-	NC_006088.5	74988346	74997450	+	8755	-	PF00078:Reverse transcriptase (RNA-dependent DNA polymerase)|PF00607:gag gene protein p24 (core nucleocapsid protein)	RVT_1
101752072	1.68704	14.611	-3.15143	0.0046804	0.0377898	LOC101752072	NC_006127.5	65635899	65651617	+	517	lncRNA	uncharacterized LOC101752072%2C transcript variant X2	-
419166	96.3027	849.286	-3.14024	4.84508e-15	1.76119e-12	SGK2	NC_006107.5	3642069	3656652	-	4198	protein_coding	SGK2%2C serine/threonine kinase 2%2C transcript variant X2	-
378789	67.1358	589.634	-3.13216	9.72947e-15	3.3952e-12	SLC15A1	NC_006088.5	146243022	146267056	+	2892	protein_coding	solute carrier family 15 member 1	-
100858301	2.04624	17.4035	-3.13014	0.00304691	0.0276888	KSR2	NC_006102.5	11497943	11549020	+	6233	protein_coding	kinase suppressor of ras 2%2C transcript variant X1	-
771929	8.68367	75.4431	-3.12094	3.95222e-07	2.03417e-05	H1FOO	NC_006099.5	19920903	19922797	+	1508	protein_coding	H1 histone family member O%2C oocyte specific	-
424040	1.70414	14.3097	-3.11493	0.00524606	0.0413616	C7H21orf58	NC_006094.5	7147954	7161735	+	1781	protein_coding	chromosome 7 C21orf58 homolog%2C transcript variant X2	-
423350	6.96601	59.9343	-3.09846	5.42314e-07	2.63573e-05	VRTN	NC_006092.5	38084048	38090816	+	3589	protein_coding	vertebrae development associated	-
422993	2.09395	17.1627	-3.09342	0.00311954	0.0281002	IFITM1	NC_006092.5	1817672	1819250	+	536	protein_coding	interferon-induced transmembrane protein 1	-
417831	413.348	3496.54	-3.07976	1.62544e-23	2.57824e-20	WIF1	NC_006088.5	34002232	34044011	-	1873	protein_coding	WNT inhibitory factor 1	-
430410	298.031	2459.54	-3.0446	3.96763e-08	2.95843e-06	VAT1L	NC_006098.5	13981830	14028312	+	4428	protein_coding	vesicle amine transport 1 like	-
771494	74.6319	607.072	-3.01523	2.00502e-16	8.53257e-14	LOC771494	NC_006102.5	1768072	1801305	+	6210	protein_coding	uncharacterized LOC771494%2C transcript variant X1	-
396119	1060.36	8556.45	-3.0124	6.39659e-08	4.35967e-06	FST	NC_006127.5	16072541	16079184	+	2461	protein_coding	follistatin%2C transcript variant X1	-
107054264	32.4039	260.925	-3.00528	3.89627e-10	5.3111e-08	LOC107054264	NC_006088.5	73811470	73833312	-	816	lncRNA	uncharacterized LOC107054264	-
395600	87.7297	699.641	-2.99427	1.01995e-14	3.48945e-12	CNMD	NC_006088.5	167041408	167053144	+	2731	protein_coding	chondromodulin	-
112531372	1.9373	15.3302	-2.98831	0.00406096	0.033886	LOC112531372	NW_020110165.1	215119	221422	-	429	protein_coding	myosin-7-like	-
419185	5.24835	42.1271	-2.97969	1.96877e-06	7.9835e-05	RBPJL	NC_006107.5	5147691	5160989	-	6266	protein_coding	recombination signal binding protein for immunoglobulin kappa J region like%2C transcript variant X4	CSL
422217	7.71321	60.9901	-2.96347	9.73102e-07	4.43308e-05	GDPD2	NC_006091.5	2531208	2547689	-	3569	protein_coding	glycerophosphodiester phosphodiesterase domain containing 2%2C transcript variant X2	-
418583	2.13985	16.9321	-2.94977	0.00233149	0.022777	C1HXORF59	NC_006088.5	114751061	115014294	+	9976	protein_coding	chromosome 1 open reading frame%2C human CXORF59	-
427999	52.6473	405.182	-2.94046	0.000972953	0.0116195	PPEF1	NC_006088.5	121862318	121891752	-	2784	protein_coding	protein phosphatase with EF-hand domain 1%2C transcript variant X7	-
769254	3.20392	24.583	-2.93858	0.000434477	0.0062393	CBLN4	NC_006107.5	12107276	12143886	+	10360	protein_coding	cerebellin 4 precursor%2C transcript variant X1	-
423347	11.0432	84.5789	-2.92963	2.86446e-07	1.57167e-05	ACSS1L	NC_006092.5	38054440	38064048	+	2730	protein_coding	acyl-CoA synthetase short-chain family member 1-like%2C transcript variant X1	-
419726	4.86035	36.7032	-2.9253	9.12468e-06	0.000279802	TMEM45BL	NC_006111.5	1458873	1463789	+	1422	protein_coding	transmembrane protein 45B-like	-
107053538	2.26588	17.1404	-2.92359	0.00473855	0.0381357	LOC107053538	NC_006092.5	45486199	45492569	+	4226	lncRNA	uncharacterized LOC107053538%2C transcript variant X2	-
107055321	3.68558	27.3188	-2.91816	0.000500223	0.00699351	STAP2	NC_006115.5	1474892	1479789	+	902	protein_coding	signal transducing adaptor family member 2%2C transcript variant X1	-
101749720	5.64354	41.5715	-2.89769	0.000179595	0.00310562	LOC101749720	NC_006109.5	1932773	1950117	-	15104	lncRNA	uncharacterized LOC101749720	-
420570	364.353	2703.74	-2.8905	5.27383e-21	5.75111e-18	PDK4	NC_006089.5	23874761	23914452	-	3764	protein_coding	pyruvate dehydrogenase kinase 4	-
101749701	3.28224	23.8195	-2.87521	0.000463851	0.00659599	LOC101749701	NC_006092.5	49146289	49155009	+	5958	lncRNA	uncharacterized LOC101749701	-
101751579	6.02973	45.05	-2.87299	6.92512e-05	0.00146604	LOC101751579	NC_006089.5	44925574	45077378	+	11860	lncRNA	uncharacterized LOC101751579%2C transcript variant X5	-
101750708	30.2659	222.901	-2.87132	9.09155e-14	2.68863e-11	C6orf132	NC_006113.5	3194980	3210241	+	6151	protein_coding	chromosome 6 open reading frame 132	-
101750858	3.74857	27.3521	-2.85151	0.00096541	0.0115452	LOC101750858	NC_006094.5	32551805	32560080	+	2422	lncRNA	uncharacterized LOC101750858	-
417455	3.35876	24.5913	-2.84485	0.00202474	0.0204088	TSPAN10	NC_006105.5	9143360	9145351	-	1391	protein_coding	tetraspanin 10	-
428949	11.4149	81.6532	-2.84287	2.53614e-05	0.000665108	UGT8L	NC_006093.5	17613166	17622314	+	2273	protein_coding	UDP glycosyltransferase 8-like	-
428697	16.9487	119.614	-2.82701	9.14206e-09	8.57584e-07	BMP15	NC_006091.5	1860090	1862633	+	1842	protein_coding	bone morphogenetic protein 15	-
768372	8.96454	63.4405	-2.82307	7.42332e-07	3.51008e-05	MYO1H	NC_006102.5	6989619	7029722	+	4465	protein_coding	myosin IH%2C transcript variant X6	-
428778	2.7664	19.8449	-2.81688	0.00285099	0.0264878	GTF2E1L	NC_006091.5	62792136	62804511	+	7081	protein_coding	general transcription factor IIE subunit 1-like	-
421309	79.3422	554.874	-2.80982	1.31115e-15	5.2369e-13	DGAT2	NC_006088.5	196969914	196986056	+	2372	protein_coding	diacylglycerol O-acyltransferase 2	-
112533154	11.8912	82.8746	-2.80259	2.20855e-09	2.42357e-07	LOC112533154	NC_006088.5	20445318	20449467	-	551	lncRNA	uncharacterized LOC112533154	-
428572	3.15621	22.0496	-2.79386	0.000702723	0.00913645	KIF6	NC_006090.5	29057815	29200014	+	3067	protein_coding	kinesin family member 6%2C transcript variant X2	-
771373	100.697	699.843	-2.79227	1.08722e-13	3.16164e-11	DRGX	NC_006093.5	19521165	19539448	-	4555	protein_coding	dorsal root ganglia homeobox	Homeobox
770671	116.36	802.976	-2.78575	0.000737612	0.00946313	MMEL1	NC_006108.5	1386457	1414283	+	6089	protein_coding	membrane metallo-endopeptidase-like 1%2C transcript variant X2	-
101750826	2.61156	17.4662	-2.75215	0.00554588	0.0429683	LOC101750826	NC_006088.5	77682673	77691830	+	6249	lncRNA	uncharacterized LOC101750826	-
101748661	3.70267	24.0583	-2.72569	0.00230627	0.0225938	LOC101748661	NC_006127.5	70539194	70540227	-	1034	protein_coding	tetraspanin-3-like	-
419812	20.2849	135.911	-2.72163	1.03442e-07	6.4923e-06	C26H6ORF222	NC_006113.5	1532660	1536913	-	1841	protein_coding	chromosome 26 open reading frame%2C human C6orf222%2C transcript variant X1	-
422843	666.114	4359.21	-2.70983	3.00115e-07	1.63128e-05	SLC2A9	NC_006091.5	78370485	78457484	+	5425	protein_coding	solute carrier family 2 member 9	-
428231	147.822	965.122	-2.70652	1.15728e-19	9.61538e-17	MYCL	NC_006110.5	5680688	5684610	-	2139	protein_coding	v-myc avian myelocytomatosis viral oncogene lung carcinoma derived homolog	bHLH
112532540	12.2297	79.2488	-2.69751	2.91636e-06	0.000109429	LOC112532540	NC_006092.5	58672315	58701878	-	12766	lncRNA	uncharacterized LOC112532540	-
448833	86.2279	556.324	-2.68674	1.18674e-27	2.58828e-24	BTC	NC_006091.5	34616757	34622370	+	3134	protein_coding	betacellulin	-
424721	4.37512	28.4819	-2.68665	0.000234807	0.00388271	LHX8	NC_006095.5	30055558	30073754	+	7875	protein_coding	LIM homeobox 8%2C transcript variant X1	Homeobox
107055074	11.8624	75.7117	-2.68142	0.000146628	0.00266408	LOC107055074	NC_006088.5	93678234	93686235	-	4769	lncRNA	uncharacterized LOC107055074	-
427797	13.2784	85.5839	-2.6807	3.3422e-09	3.55577e-07	ARHGAP44	NC_006105.5	2210621	2231195	-	3570	protein_coding	Rho GTPase activating protein 44%2C transcript variant X2	-
424930	31.6423	201.774	-2.68036	1.24801e-13	3.51213e-11	B3GNT7	NC_006096.5	15424642	15429399	+	4080	protein_coding	UDP-GlcNAc:betaGal beta-1%2C3-N-acetylglucosaminyltransferase 7%2C transcript variant X1	-
112532788	8.40994	53.3292	-2.66956	6.95566e-05	0.0014675	LOC112532788	NC_006094.5	10509712	10514587	+	4052	lncRNA	uncharacterized LOC112532788%2C transcript variant X2	-
419559	432.107	2732.61	-2.66083	0.00176069	0.0182643	EDN2	NC_006110.5	1063330	1068649	+	2693	protein_coding	endothelin 2	-
418446	5.98565	37.206	-2.65433	0.000317981	0.0049142	MAEL	NC_006088.5	93236819	93259616	-	13772	protein_coding	maelstrom spermatogenic transposon silencer%2C transcript variant X4	-
421012	11.6904	73.841	-2.65183	2.93873e-06	0.000110032	CNDP1	NC_006089.5	91814322	91831799	-	2657	protein_coding	carnosine dipeptidase 1%2C transcript variant X3	-
417965	6.79765	42.3183	-2.64629	7.8599e-06	0.000247992	GRIN2B	NC_006088.5	48457440	48673018	-	17576	protein_coding	glutamate ionotropic receptor NMDA type subunit 2B	-
418444	18.7528	117.317	-2.64136	4.72743e-05	0.00108818	DUSP27	NC_006088.5	93194966	93220520	-	19626	protein_coding	dual specificity phosphatase 27 (putative)%2C transcript variant X2	-
414894	17.1035	107.355	-2.64011	2.70917e-06	0.00010276	GRIA2	NC_006091.5	21423354	21514470	+	8804	protein_coding	glutamate ionotropic receptor AMPA type subunit 2%2C transcript variant X3	-
395620	4.93686	30.9162	-2.62363	0.000224553	0.00375647	RGS7	NC_006090.5	35978482	36233352	+	8899	protein_coding	regulator of G-protein signaling 7%2C transcript variant X8	-
112530158	9.34616	57.3491	-2.60432	1.79852e-05	0.000496527	LOC112530158	NC_006108.5	3875104	3882609	+	7376	lncRNA	uncharacterized LOC112530158	-
421423	45.2249	274.116	-2.59378	1.60866e-12	3.7424e-10	KCNK17	NC_006090.5	29216666	29243362	+	3934	protein_coding	potassium two pore domain channel subfamily K member 17	-
428479	227.675	1375.67	-2.59269	1.44018e-15	5.58407e-13	GCNT2	NC_006089.5	63255945	63271687	-	3173	protein_coding	glucosaminyl (N-acetyl) transferase 2%2C I-branching enzyme (I blood group)	-
378928	16.1916	95.4204	-2.56888	2.35768e-06	9.18231e-05	GRPR	NC_006088.5	123085896	123107333	-	1164	protein_coding	gastrin releasing peptide receptor	-
418321	76.1409	451.981	-2.56872	3.48468e-18	2.09658e-15	SIDT1	NC_006088.5	80052656	80093243	-	4033	protein_coding	SID1 transmembrane family member 1%2C transcript variant X1	-
395549	3.21744	19.0015	-2.56494	0.00520845	0.0411088	DBH	NC_006104.5	7312101	7323252	+	2207	protein_coding	dopamine beta-hydroxylase	-
395765	3.8746	22.6413	-2.55298	0.00093174	0.0113237	NPPA	NC_006108.5	5578197	5580816	+	755	protein_coding	natriuretic peptide B	-
107054397	4.32922	25.0209	-2.54948	0.00274737	0.0257721	LOC107054397	NC_006099.5	19938358	19941466	+	2729	lncRNA	uncharacterized LOC107054397	-
414845	288.371	1681.82	-2.54474	8.98313e-19	6.02837e-16	CDH3	NC_006098.5	18864168	18869882	+	2811	protein_coding	cadherin 3	-
423282	8.63591	51.2364	-2.54301	0.000957301	0.0114797	FAM71D	NC_006092.5	29247573	29254596	-	1396	protein_coding	family with sequence similarity 71%2C member D	-
422460	64.1344	372.677	-2.53666	1.96986e-13	5.37032e-11	HHIP	NC_006091.5	30847842	30925059	+	10189	protein_coding	hedgehog interacting protein%2C transcript variant X1	-
395136	254.866	1480.65	-2.53665	4.53795e-14	1.38909e-11	PCSK2	NC_006090.5	12108851	12205958	-	4991	protein_coding	proprotein convertase subtilisin/kexin type 2	-
425575	12.4458	72.0721	-2.53266	7.59549e-06	0.000241836	SLC30A2	NC_006110.5	3371657	3373995	+	1542	protein_coding	solute carrier family 30 member 2	-
100857604	8.52245	48.8769	-2.52763	0.000324401	0.00498253	ZAR1	NC_006091.5	66442948	66445825	-	2668	protein_coding	zygote arrest 1	-
416806	69.7276	403.273	-2.52709	6.33712e-11	1.08402e-08	TMEM132D	NC_006102.5	3798543	3990696	+	5426	protein_coding	transmembrane protein 132D%2C transcript variant X3	-
417435	79.9955	453.915	-2.50342	0.00423727	0.0350721	SLC16A6	NC_006105.5	7796068	7805377	-	4311	protein_coding	solute carrier family 16 member 6%2C transcript variant X1	-
424021	6.01983	33.7871	-2.50251	0.00570357	0.0438976	IQCA1	NC_006094.5	5107383	5193419	+	3487	protein_coding	IQ motif containing with AAA domain 1	-
395223	11.9434	67.5854	-2.49594	0.00103749	0.0122102	FET1	NC_006091.5	63102774	63105516	-	739	other	female expressed transcript 1	-
423545	150.317	844.399	-2.48842	0.000297747	0.00465511	C5H14orf37	NC_006092.5	55503452	55556328	+	6758	protein_coding	chromosome 5 C14orf37 homolog%2C transcript variant X1	-
427721	5.86318	32.5555	-2.47898	0.0014045	0.015393	NOS1	NC_006102.5	11550592	11610255	+	12540	protein_coding	nitric oxide synthase 1%2C transcript variant X3	-
112531817	7.71678	43.3093	-2.4674	3.25069e-05	0.00081258	LOC112531817	NC_006089.5	83624373	83637722	-	12312	lncRNA	uncharacterized LOC112531817	-
101750578	73.8938	399.619	-2.43747	1.89246e-08	1.57989e-06	LOC101750578	NC_006105.5	2825496	2945259	-	10395	lncRNA	uncharacterized LOC101750578%2C transcript variant X3	-
427860	4.7685	25.726	-2.42881	0.00469698	0.0378885	AVPR2	NC_006088.5	28625801	28633253	-	6370	protein_coding	arginine vasopressin receptor 2%2C transcript variant X2	-
417124	8.37575	44.6171	-2.4169	1.61972e-05	0.000453625	CUTA	NC_006104.5	8579121	8585862	+	1182	protein_coding	cutA divalent cation tolerance homolog	-
417800	3.98173	21.4045	-2.40511	0.00549402	0.0427008	PRLL	NC_006088.5	30651171	30655041	+	1094	protein_coding	prolactin-like protein	-
112530383	4.88915	25.9463	-2.38679	0.0029199	0.0269021	LOC112530383	NC_006114.5	2443021	2449160	-	2940	lncRNA	uncharacterized LOC112530383	-
422669	5.89204	30.1213	-2.38498	0.00543905	0.0423474	ADAD1	NC_006091.5	53725164	53736976	-	3601	protein_coding	adenosine deaminase domain containing 1	-
424813	5.40681	27.4017	-2.37118	0.00143584	0.0156578	SGPP2	NC_006096.5	8118030	8145845	+	6863	protein_coding	sphingosine-1-phosphate phosphatase 2	-
421892	5.48332	28.2169	-2.36807	0.000485565	0.00684341	LOC421892	NC_006090.5	88108679	88143060	-	9627	protein_coding	transcription elongation factor B polypeptide 3-like	-
422686	15.0933	76.8543	-2.359	1.75112e-06	7.32699e-05	NDST4	NC_006091.5	56090529	56204870	+	10464	protein_coding	N-deacetylase and N-sulfotransferase 4	-
395768	9.27603	47.0314	-2.3436	0.00022616	0.00377611	MNX1	NC_006089.5	8624610	8627626	-	1457	protein_coding	motor neuron and pancreas homeobox 1	Homeobox
107053110	45.6733	232.107	-2.33581	8.69365e-06	0.000270387	LOC107053110	NC_006090.5	76311907	76350807	-	8118	lncRNA	uncharacterized LOC107053110	-
420606	20.5065	102.923	-2.3273	2.97305e-06	0.000110842	ABCB5	NC_006089.5	30046438	30103663	+	5722	protein_coding	ATP binding cassette subfamily B member 5%2C transcript variant X3	-
770004	50.207	245.518	-2.29749	2.41535e-07	1.39086e-05	CA9	NC_006127.5	9226337	9236346	-	1387	protein_coding	carbonic anhydrase 9%2C transcript variant X2	-
769140	364.07	1768.58	-2.28071	2.22179e-20	2.28034e-17	BMF	NC_006092.5	29607647	29631286	+	7893	protein_coding	Bcl2 modifying factor%2C transcript variant X6	-
107049412	4.46696	21.727	-2.27997	0.00313465	0.028178	LOC107049412	NC_028739.2	435597	437349	-	998	protein_coding	microtubule-associated serine/threonine-protein kinase 1-like%2C transcript variant X2	-
107053349	31.6738	154.883	-2.27856	1.47725e-10	2.1889e-08	LOC107053349	NC_006092.5	3762384	3767743	-	3304	lncRNA	uncharacterized LOC107053349	-
101751313	7.79872	37.2824	-2.27777	0.0029603	0.0271992	LOC101751313	NC_006090.5	21525169	21532859	+	7229	lncRNA	uncharacterized LOC101751313	-
422037	8.62606	41.1563	-2.27497	0.00602013	0.0456323	NEIL2	NC_006090.5	107354453	107358920	+	1983	protein_coding	nei like DNA glycosylase 2%2C transcript variant X1	-
424183	262.878	1269.09	-2.2706	0.000311259	0.00481885	GRB14	NC_006094.5	20136587	20204278	+	2588	protein_coding	growth factor receptor bound protein 14%2C transcript variant X2	-
769028	14.7242	70.6372	-2.2693	2.53612e-05	0.000665108	PABPN1L	NC_006098.5	18518209	18521883	-	1817	protein_coding	poly(A) binding protein nuclear 1 like%2C cytoplasmic	-
421358	11.2988	51.4245	-2.20746	0.0012813	0.0144047	USH2A	NC_006090.5	20457395	20827900	+	17018	protein_coding	usherin%2C transcript variant X2	-
769268	61.8083	285.259	-2.20093	5.46791e-10	7.08316e-08	KDF1	NC_006110.5	1937146	1945131	-	4204	protein_coding	keratinocyte differentiation factor 1%2C transcript variant X1	-
419033	21.3778	98.7569	-2.1904	1.55331e-06	6.56227e-05	ARHGEF5	NC_006088.5	74766817	74802789	-	8493	protein_coding	Rho guanine nucleotide exchange factor 5%2C transcript variant X3	-
112531450	37.2796	169.564	-2.17777	1.23977e-09	1.42313e-07	LOC112531450	NW_020110167.1	824729	844922	-	2260	protein_coding	large neutral amino acids transporter small subunit 2-like	-
428638	25.0318	112.316	-2.16471	0.00214195	0.0212587	B3GAT2	NC_006090.5	82531592	82553687	+	1801	protein_coding	beta-1%2C3-glucuronyltransferase 2	-
416874	9.18599	40.7175	-2.16112	0.000698761	0.0090917	MYL2	NC_006102.5	6330267	6334277	-	717	protein_coding	myosin%2C light chain 2%2C regulatory%2C cardiac%2C slow	-
107054934	155.283	693.545	-2.15516	7.07084e-09	6.854e-07	LOC107054934	NC_006108.5	5352145	5365130	+	8148	lncRNA	uncharacterized LOC107054934%2C transcript variant X3	-
395571	91.478	400.795	-2.13458	1.16331e-10	1.79161e-08	FZD5	NC_006094.5	12129936	12133930	+	3995	protein_coding	frizzled class receptor 5	-
421139	35.3944	154.004	-2.1238	0.000139116	0.00255237	CA8	NC_006089.5	112701147	112753316	-	7927	protein_coding	carbonic anhydrase 8%2C transcript variant X2	-
424258	15.43	66.2633	-2.10496	4.48601e-05	0.00104922	SLC12A8	NC_006094.5	27986636	28033134	-	7507	protein_coding	solute carrier family 12 member 8%2C transcript variant X8	-
416964	728.755	3128.29	-2.10123	4.78821e-20	4.39709e-17	PIK3IP1	NC_006102.5	9330816	9337700	+	2582	protein_coding	phosphoinositide-3-kinase interacting protein 1	-
428652	50.7974	214.697	-2.08137	4.44501e-08	3.21811e-06	KCNF1	NC_006090.5	97009136	97014040	+	4905	protein_coding	potassium voltage-gated channel modifier subfamily F member 1	-
100857562	1080.42	4542.68	-2.07173	9.14001e-12	1.79185e-09	TRIM2	NC_006091.5	19752425	19874064	+	10385	protein_coding	tripartite motif containing 2%2C transcript variant X7	-
419030	122.732	516.644	-2.06941	1.17101e-08	1.05864e-06	USP35	NC_006088.5	194251099	194279096	-	4738	protein_coding	ubiquitin specific peptidase 35%2C transcript variant X3	-
396107	38.1276	159.172	-2.05675	4.74537e-07	2.33891e-05	RET	NC_006093.5	5518838	5602137	-	7993	protein_coding	ret proto-oncogene%2C transcript variant X1	-
107052221	7.15503	29.7673	-2.04455	0.00217912	0.0215907	LOC107052221	NC_006104.5	8078346	8084768	-	5519	lncRNA	uncharacterized LOC107052221	-
420156	140.033	577.212	-2.04333	8.56362e-07	3.96334e-05	PLIN3	NC_006115.5	4948476	4961106	+	4612	protein_coding	perilipin 3%2C transcript variant X3	-
428259	24.4926	101.667	-2.03964	0.00300776	0.0274906	PNPLA1	NC_006113.5	1523320	1530223	-	2477	protein_coding	patatin-like phospholipase domain containing 1	-
107053670	17.5428	72.2493	-2.03929	2.91184e-05	0.000744953	LOC107053670	NC_006093.5	18309000	18321450	+	7274	lncRNA	uncharacterized LOC107053670	-
418139	660.273	2687.4	-2.02463	1.23567e-09	1.42313e-07	DENND5B	NC_006088.5	59422523	59532407	+	7937	protein_coding	DENN domain containing 5B%2C transcript variant X1	-
39105264	599.62	2439.6	-2.02317	4.38801e-15	1.62898e-12	EYY68_mgt13	NC_040902.1	8269	8337	+	69	tRNA	tRNA-Asp	-
768968	76.9275	311.53	-2.01892	4.94089e-08	3.50442e-06	ENHO	NC_006127.5	7905542	7907393	-	1652	protein_coding	energy homeostasis associated%2C transcript variant X1	-
112532353	32.3652	130.072	-2.00902	9.71566e-06	0.000294304	SERTM2	NC_006091.5	13195908	13203657	-	2724	protein_coding	serine rich and transmembrane domain containing 2	-
107053026	7.89052	31.9436	-2.00862	0.00286276	0.0265547	LOC107053026	NC_006090.5	45585384	45590089	+	3756	lncRNA	uncharacterized LOC107053026%2C transcript variant X1	-
novel.22	16.1474	64.2016	-1.99771	0.0015767	0.0168258	-	NC_006088.5	162633743	162637128	+	597	-	-	-
425805	257.968	1025.36	-1.99047	2.83101e-15	1.07382e-12	NGFR	NC_006114.5	5831662	5843100	-	1366	protein_coding	nerve growth factor receptor	-
101748867	15.4714	61.3933	-1.98938	0.000156791	0.0028145	ZONADHL	NC_006111.5	2774204	2925028	+	20550	protein_coding	zonadhesin-like%2C transcript variant X3	-
419802	28.9164	113.278	-1.98113	6.8039e-07	3.24356e-05	APOA5	NC_006111.5	5133632	5136194	-	2017	protein_coding	apolipoprotein A5%2C transcript variant X2	-
374110	194.659	759.997	-1.9672	1.08833e-10	1.71074e-08	PTGDS	NC_006104.5	872548	874540	-	713	protein_coding	prostaglandin D2 synthase 21kDa (brain)	-
novel.9	174.557	681.946	-1.96692	5.79685e-11	1.01143e-08	-	NC_006088.5	73922100	73930473	+	8007	-	PF00692:dUTPase|PF00607:gag gene protein p24 (core nucleocapsid protein)|PF02022:Integrase Zinc binding domain|PF00077:Retroviral aspartyl protease|PF00665:Integrase core domain|PF00078:Reverse transcriptase (RNA-dependent DNA polymerase)|PF06817:Reverse transcriptase thumb domain	rve
429900	20.8675	81.1383	-1.96573	3.29374e-05	0.000822162	COL25A1	NC_006091.5	37348440	37647585	+	7336	protein_coding	collagen type XXV alpha 1 chain	-
424409	28.1269	109.076	-1.96134	5.37142e-06	0.000180579	RGS16	NC_006095.5	5981547	5986331	+	2037	protein_coding	regulator of G-protein signaling 16	-
417708	33.5842	129.737	-1.95702	9.39276e-06	0.000286512	SYPL1	NC_006088.5	14331316	14337535	-	1906	protein_coding	synaptophysin like 1	-
100858463	7.65379	29.5306	-1.94623	0.00186645	0.0192016	DTHD1	NC_006091.5	70170554	70183770	-	2763	protein_coding	death domain containing 1	-
396154	1954.31	7490.35	-1.93821	1.03912e-12	2.51814e-10	VLDLR	NC_006127.5	26557390	26572231	+	3448	protein_coding	very low density lipoprotein receptor%2C transcript variant X1	-
421113	9.95205	37.5469	-1.90478	0.00676465	0.0495714	SNTG1	NC_006089.5	108765155	109096721	+	7820	protein_coding	syntrophin gamma 1%2C transcript variant X1	-
424526	187.927	700.632	-1.8986	1.11186e-10	1.73211e-08	COL24A1	NC_006095.5	16434416	16551013	+	7605	protein_coding	collagen type XXIV alpha 1 chain%2C transcript variant X2	-
421630	48.329	179.342	-1.89826	2.71043e-07	1.50783e-05	PPP1R14C	NC_006090.5	48423907	48475566	+	1893	protein_coding	protein phosphatase 1 regulatory inhibitor subunit 14C%2C transcript variant X2	-
101752246	441.507	1645.88	-1.89815	7.06401e-14	2.12505e-11	CBX7	NC_006088.5	50752432	50768652	+	9141	protein_coding	chromobox homolog 7%2C transcript variant X1	-
428743	7.7303	29.0583	-1.89414	0.00361971	0.0312967	ETNPPL	NC_006091.5	37648094	37667629	+	7919	protein_coding	ethanolamine-phosphate phospho-lyase%2C transcript variant X3	-
422337	8.48469	31.2652	-1.89319	0.00227049	0.022306	TRPC5	NC_006091.5	13050471	13147083	+	10121	protein_coding	transient receptor potential cation channel subfamily C member 5	-
772091	44.2455	164.778	-1.88707	1.24164e-07	7.5749e-06	KCNH4	NC_006114.5	7667783	7676627	-	3578	protein_coding	potassium voltage-gated channel subfamily H member 4%2C transcript variant X1	-
100858782	317.323	1171.22	-1.8856	9.99742e-11	1.61416e-08	PROCA1	NC_006106.5	5941879	5945876	-	2750	protein_coding	protein interacting with cyclin A1	-
107052698	13.9149	52.0637	-1.88354	0.000976453	0.0116533	LOC107052698	NC_006089.5	99744162	99754138	+	2827	lncRNA	uncharacterized LOC107052698%2C transcript variant X1	-
777897	79.7707	293.57	-1.88113	6.0475e-08	4.1542e-06	MIR202	NC_006093.5	22456105	22456193	+	89	miRNA	microRNA 202	-
418742	63.93	236.182	-1.88034	2.60288e-07	1.45561e-05	GRTP1	NC_006088.5	138803158	138831233	+	1550	protein_coding	growth hormone regulated TBC protein 1	-
396175	36.4126	134.953	-1.88002	0.000961732	0.0115162	CD8B	NC_006091.5	85919845	85924937	-	1327	protein_coding	CD8b molecule	-
427355	44.4813	164.329	-1.87974	5.4719e-08	3.81895e-06	FREM1	NC_006127.5	31714070	31784529	-	10938	protein_coding	FRAS1 related extracellular matrix 1%2C transcript variant X1	-
112530086	67.1031	245.881	-1.87274	3.04119e-05	0.000772382	LOC112530086	NC_006106.5	37764	43811	-	5491	protein_coding	fibrinogen-like protein 1-like protein	-
417466	8.93569	33.1269	-1.87209	0.00377839	0.0321901	LPO	NC_006106.5	593280	606241	+	4116	protein_coding	lactoperoxidase	-
395255	53.2379	194.732	-1.86462	2.04349e-07	1.20455e-05	VEGFD	NC_006088.5	123415537	123447158	+	8547	protein_coding	vascular endothelial growth factor D	-
429723	91.4557	331.731	-1.85991	4.98691e-07	2.4499e-05	KCNN1	NC_006115.5	3450534	3459809	+	2280	protein_coding	potassium calcium-activated channel subfamily N member 1%2C transcript variant X1	-
418807	12.029	42.9856	-1.85483	0.00173394	0.0180728	SLAIN1	NC_006088.5	155363810	155418979	-	2991	protein_coding	SLAIN motif family member 1	-
423744	11.8299	42.2919	-1.83533	0.00168549	0.017684	MYOZ1	NC_006093.5	16858044	16873138	+	1482	protein_coding	myozenin 1%2C transcript variant X1	-
418177	12.3287	43.7384	-1.83291	0.00145459	0.0157932	SLC15A5	NC_006088.5	63214795	63243782	-	2150	protein_coding	solute carrier family 15 member 5	-
396168	34.9003	122.548	-1.82191	2.50222e-05	0.000659086	ST6GALNAC1	NC_006105.5	4293769	4305246	+	2698	protein_coding	ST6 N-acetylgalactosaminide alpha-2%2C6-sialyltransferase 1	-
395941	337.442	1190.35	-1.81687	1.22284e-19	9.69823e-17	HGF	NC_006088.5	10800574	10863536	+	6521	protein_coding	hepatocyte growth factor%2C transcript variant X1	-
417865	109.933	384.318	-1.80938	1.81289e-16	7.90782e-14	BBS10	NC_006088.5	38115003	38117194	-	2119	protein_coding	Bardet-Biedl syndrome 10%2C transcript variant X1	-
107053888	8.79975	30.544	-1.80477	0.00549667	0.0427008	LOC107053888	NC_006094.5	23172630	23236153	-	16543	lncRNA	uncharacterized LOC107053888%2C transcript variant X10	-
768864	39.8129	138.938	-1.80283	1.35152e-06	5.8082e-05	C2H8ORF34	NC_006089.5	115821317	115985290	+	3275	protein_coding	chromosome 2 open reading frame%2C human C8orf34%2C transcript variant X1	-
373945	359.705	1252.74	-1.80093	3.56624e-29	1.03706e-25	ABCA1	NC_006127.5	54811100	54902448	-	7072	protein_coding	ATP-binding cassette%2C sub-family A (ABC1)%2C member 1	-
112532803	13.0876	45.8128	-1.80076	0.00604554	0.0457575	LOC112532803	NC_006088.5	88500717	88501725	-	979	lncRNA	uncharacterized LOC112532803	-
428443	22.0169	77.0545	-1.79768	0.000578625	0.00787508	EOMES	NC_006089.5	38541856	38546627	-	3318	protein_coding	eomesodermin	T-box
404771	954	3305.78	-1.79279	3.79421e-19	2.75839e-16	GEM	NC_006089.5	125927530	125935228	-	1304	protein_coding	GTP binding protein overexpressed in skeletal muscle	-
107048988	32.3103	111.848	-1.78868	0.000179409	0.00310549	DOCK3	NC_006099.5	2314499	2627706	+	18264	protein_coding	dedicator of cytokinesis 3%2C transcript variant X1	-
419452	71.7286	247.817	-1.78133	2.98298e-06	0.000110974	CASZ1	NC_006108.5	3827446	3980606	-	11515	protein_coding	castor zinc finger 1%2C transcript variant X4	-
107051858	9.23727	31.1902	-1.76827	0.00649739	0.0479959	LOC107051858	NC_006096.5	5443242	5455422	+	9576	protein_coding	uncharacterized LOC107051858%2C transcript variant X4	-
427308	534.371	1817.09	-1.76442	1.48034e-10	2.1889e-08	ALDOB	NC_006127.5	65329391	65338114	+	1590	protein_coding	aldolase%2C fructose-bisphosphate B	-
770690	877.851	2973.32	-1.75992	1.09053e-17	5.59633e-15	PODXL2	NC_006099.5	10097109	10129585	-	6464	protein_coding	podocalyxin like 2	-
416906	21.0006	70.5731	-1.75759	0.000286449	0.00452223	SEZ6L	NC_006102.5	7396717	7423672	+	4408	protein_coding	seizure related 6 homolog like%2C transcript variant X1	-
novel.118	91.4078	308.15	-1.74784	8.24421e-10	1.02018e-07	-	NC_006095.5	11949452	11955649	+	6198	-	PF00665:Integrase core domain|PF00078:Reverse transcriptase (RNA-dependent DNA polymerase)|PF00075:RNase H	RVT_1
430761	23.803	79.6206	-1.74201	0.0014249	0.0155677	KIF20AL	NC_006089.5	111180479	111203171	-	6175	protein_coding	kinesin family member 20A-like%2C transcript variant X1	-
101749222	16.1402	53.876	-1.73454	0.000218483	0.00367253	LOC101749222	NC_008465.4	2829541	2853875	+	2954	protein_coding	extensin-like	-
421076	4168.94	13857.1	-1.7328	1.17058e-10	1.79161e-08	NPC1	NC_006089.5	103048599	103074967	-	4951	protein_coding	NPC intracellular cholesterol transporter 1%2C transcript variant X3	-
418885	260.99	866.671	-1.731	1.5247e-09	1.69446e-07	TPTE2	NC_006088.5	171808785	171827969	+	4491	protein_coding	transmembrane phosphoinositide 3-phosphatase and tensin homolog 2%2C transcript variant X8	-
416439	107.31	356.643	-1.72994	1.39031e-09	1.55501e-07	TMEM130	NC_006101.5	1712272	1721622	-	2098	protein_coding	transmembrane protein 130%2C transcript variant X3	-
107054889	126.25	418.417	-1.72489	2.3958e-10	3.34415e-08	LOC107054889	NC_006107.5	4138830	4254150	+	11122	lncRNA	uncharacterized LOC107054889%2C transcript variant X1	-
770030	18.0505	59.3705	-1.71514	0.00174773	0.0181515	GALR2	NC_006105.5	4534834	4536871	-	1125	protein_coding	galanin receptor 2	-
112531563	10.1834	33.2556	-1.70535	0.00527377	0.0414599	LOC112531563	NC_006088.5	168890627	168903682	-	2934	lncRNA	uncharacterized LOC112531563	-
novel.44	12.9228	41.6731	-1.7041	0.00403483	0.0337325	-	NC_006088.5	165520979	165524443	-	1638	-	-	-
100858326	24.4188	79.1871	-1.68875	3.78354e-05	0.000919432	FAM163B	NC_006104.5	7292761	7306000	-	1604	protein_coding	family with sequence similarity 163 member B%2C transcript variant X2	-
427935	24.5907	79.0678	-1.68435	9.04032e-06	0.000278685	PHF21B	NC_006088.5	69916224	70078338	-	7738	protein_coding	PHD finger protein 21B%2C transcript variant X1	-
770371	113.399	365.4	-1.68432	1.69378e-10	2.48345e-08	SMIM5	NC_006105.5	4785917	4801628	-	2819	protein_coding	small integral membrane protein 5%2C transcript variant X1	-
416292	27.5444	88.4234	-1.68168	0.000644792	0.00852297	C10orf10	NC_006100.5	14539331	14545148	+	3401	protein_coding	chromosome 10 open reading frame 10%2C transcript variant X3	-
427993	20.9934	67.3788	-1.68142	0.000127906	0.00237921	IL1RAPL1	NC_006088.5	117524268	118228754	-	6361	protein_coding	interleukin 1 receptor accessory protein like 1	-
396137	12.046	38.645	-1.67742	0.00168044	0.0176416	GRIA4	NC_006088.5	182496376	182720301	-	12260	protein_coding	glutamate ionotropic receptor AMPA type subunit 4%2C transcript variant X10	-
415380	63.4144	201.933	-1.67286	0.000334977	0.00510898	OTUD7A	NC_006097.5	5861920	6004481	+	13291	protein_coding	OTU deubiquitinase 7A%2C transcript variant X4	-
431565	119.525	381.001	-1.67171	1.00461e-11	1.92621e-09	MBLAC2	NC_006127.5	59921318	59929566	+	3954	protein_coding	metallo-beta-lactamase domain containing 2	-
419239	31.1193	98.9793	-1.67115	0.000473736	0.00669833	BIRC7	NC_006107.5	8714450	8730692	+	4567	protein_coding	baculoviral IAP repeat containing 7%2C transcript variant X1	-
418797	167.493	527.435	-1.65559	4.97101e-11	8.94167e-09	SLITRK6	NC_006088.5	151665231	151679314	+	10806	protein_coding	SLIT and NTRK like family member 6	-
107049461	15.4543	47.9818	-1.6494	0.00495915	0.0396005	LOC107049461	NC_006119.4	442724	448395	-	1464	protein_coding	transcriptional regulatory protein LGE1-like	-
427588	170.172	532.163	-1.64438	1.16242e-08	1.05864e-06	KLF15	NC_006099.5	11023377	11048377	-	3952	protein_coding	Kruppel like factor 15%2C transcript variant X2	zf-C2H2
423951	70.6574	219.465	-1.6341	4.67157e-08	3.3543e-06	CPXM2	NC_006093.5	32711730	32779269	-	5329	protein_coding	carboxypeptidase X%2C M14 family member 2	-
107054704	61.0008	188.858	-1.63166	0.00188184	0.0193257	LOC107054704	NW_020109758.1	35373	38843	-	2613	protein_coding	class I histocompatibility antigen%2C F10 alpha chain-like%2C transcript variant X5	-
416263	18.886	58.5344	-1.62413	0.00094034	0.0113822	LOC416263	NC_006100.5	13001062	13011566	+	3552	protein_coding	LON peptidase N-terminal domain and RING finger protein 2-like	-
novel.232	103.185	317.674	-1.62084	8.05465e-10	1.01106e-07	-	NC_006126.5	4961275	4977906	+	8436	-	PF00078:Reverse transcriptase (RNA-dependent DNA polymerase)|PF00665:Integrase core domain	RVT_1
414143	662.119	2034.02	-1.61857	1.97751e-08	1.64303e-06	P3H2	NC_006096.5	14138902	14200554	+	10144	protein_coding	prolyl 3-hydroxylase 2%2C transcript variant X3	-
421720	31.0716	94.6944	-1.61736	0.000168126	0.00296251	NKAIN2	NC_006090.5	60320119	60834180	-	2183	protein_coding	Na+/K+ transporting ATPase interacting 2	-
novel.258	209.556	643.686	-1.61704	4.30286e-05	0.00101592	-	NC_006127.5	22221504	22228949	+	4265	-	PF13639:Ring finger domain	-
418189	32.0834	97.8953	-1.61662	4.83592e-05	0.001106	SLCO1B1	NC_006088.5	65193648	65214806	-	2885	protein_coding	solute carrier organic anion transporter family member 1B1%2C transcript variant X2	-
421809	197.548	603.664	-1.61074	4.53487e-09	4.62716e-07	BACH2	NC_006090.5	75225694	75410970	+	10892	protein_coding	BTB domain and CNC homolog 2%2C transcript variant X1	TF_bZIP
769290	24.0361	73.292	-1.60786	0.000294264	0.00461304	OVCH2	NC_006092.5	7673828	7693054	-	6581	protein_coding	ovochymase 2%2C transcript variant X8	-
419613	154.443	470.141	-1.60462	1.92029e-05	0.000525161	RSPO1	NC_006110.5	3853072	3879301	+	4749	protein_coding	R-spondin 1%2C transcript variant X3	-
769655	65.8836	198.999	-1.59904	2.49953e-08	1.98236e-06	TMEM184A	NC_006101.5	3012155	3022107	-	5985	protein_coding	transmembrane protein 184A%2C transcript variant X1	-
769037	94.31	285.622	-1.59805	1.35059e-07	8.18234e-06	COL13A1	NC_006093.5	11673766	11757517	+	6991	protein_coding	collagen type XIII alpha 1 chain%2C transcript variant X1	-
101751656	24.2811	72.753	-1.59456	0.00087949	0.0108142	FGFBP3	NC_006093.5	20994508	20995490	-	743	protein_coding	fibroblast growth factor binding protein 3	-
novel.335	58.7671	178.11	-1.59315	2.3892e-06	9.22273e-05	-	NW_020110164.1	1461807	1464478	-	2672	-	PF02813:Retroviral M domain|PF00607:gag gene protein p24 (core nucleocapsid protein)	-
420776	112.866	340.834	-1.59227	2.35769e-10	3.3175e-08	BLVRA	NC_006089.5	51575369	51620993	+	3664	protein_coding	biliverdin reductase A	-
107049165	190.44	574.135	-1.59083	1.23919e-05	0.000362168	LOC107049165	NC_006109.5	1604567	1613419	-	3120	protein_coding	piwi-like protein 2	-
374231	793.471	2379.46	-1.58396	8.13388e-11	1.35162e-08	FOXO1	NC_006088.5	171900263	171963540	+	5720	protein_coding	forkhead box O1	Fork_head
novel.257	27.6532	83.2306	-1.58067	0.00204248	0.020552	-	NC_006127.5	21909199	21910830	+	876	-	-	-
107050147	180.667	539.71	-1.57566	9.24607e-13	2.27219e-10	PDKI2	NC_006114.5	5584853	5593756	-	1451	protein_coding	pyruvate dehydrogenase (acetyl-transferring) kinase isozyme 2%2C mitochondrial	-
428101	175.062	520.562	-1.57021	2.16125e-05	0.000581351	KCNA1	NC_006088.5	73876048	73879926	+	2821	protein_coding	potassium voltage-gated channel subfamily A member 1%2C transcript variant X1	-
102465387	31.7764	94.0735	-1.56313	7.76603e-06	0.000245919	MIR6660	NC_006097.5	2033274	2033383	-	110	miRNA	microRNA 6660	-
429272	83.9818	247.708	-1.56169	4.64893e-07	2.30439e-05	MYO7L2	NW_020110165.1	224156	241691	+	5085	protein_coding	myosin-7-like 2	-
373995	74.0803	217.968	-1.55901	0.000555942	0.00763302	KERA	NC_006088.5	43997022	44011257	-	6888	protein_coding	keratocan%2C transcript variant X1	-
395324	101.801	298.562	-1.55323	0.00136613	0.0150862	CXCR4	NC_006094.5	30761616	30764299	-	1701	protein_coding	C-X-C motif chemokine receptor 4	-
771113	27.0853	79.1003	-1.55251	0.00237516	0.0230745	TESC	NC_006102.5	11627661	11631427	+	1929	protein_coding	tescalcin%2C transcript variant X2	-
419333	19.0543	56.1201	-1.54912	0.000921033	0.0112114	LOC419333	NC_006107.5	12038114	12101872	+	16436	protein_coding	formin-like protein 16-like%2C transcript variant X4	-
770547	7007.49	20412.8	-1.54242	6.6316e-12	1.36127e-09	GIF	NC_006092.5	247788	250178	-	1427	protein_coding	gastric intrinsic factor	-
423838	160.124	463.917	-1.53811	1.40304e-08	1.21189e-06	SFRP5	NC_006093.5	23251638	23253613	+	1165	protein_coding	secreted frizzled related protein 5	-
415458	49.556	142.089	-1.52055	1.24965e-05	0.000364612	HOMER2	NC_006097.5	11557674	11641851	-	6444	protein_coding	homer scaffolding protein 2	-
415326	94.5001	271.141	-1.52041	4.04399e-09	4.19997e-07	CPEB1	NC_006097.5	1793888	1819605	-	3707	protein_coding	cytoplasmic polyadenylation element binding protein 1%2C transcript variant X2	-
417421	133.76	382.139	-1.51486	9.40354e-11	1.53339e-08	C18H17orf58	NC_006105.5	6987394	6993617	+	2222	protein_coding	chromosome 18 C17orf58 homolog	-
419156	1138.97	3243.25	-1.50926	2.05776e-08	1.7016e-06	TOX2	NC_006107.5	2299286	2447514	-	3839	protein_coding	TOX high mobility group box family member 2%2C transcript variant X3	-
422211	172.773	489.652	-1.50058	3.95833e-10	5.35387e-08	SESN2	NC_006091.5	2395503	2400904	+	2644	protein_coding	sestrin 2	-
415745	130.519	368.686	-1.49541	1.2779e-06	5.57418e-05	CDCA9	NC_006098.5	7727725	7733882	-	1450	protein_coding	cell division cycle associated 9	-
107052763	68.7661	193.872	-1.49218	0.00127487	0.0143417	LOC107052763	NC_006089.5	126121897	126125921	-	3816	protein_coding	GSK-3-binding protein FRAT2-like	-
100857335	31.943	89.7901	-1.49144	7.21333e-05	0.00151454	LOC100857335	NC_008465.4	6920434	6923100	+	1834	protein_coding	aquaporin-4-like%2C transcript variant X1	-
421047	116.172	325.009	-1.48823	4.36217e-09	4.47712e-07	MC5R	NC_006089.5	96555885	96564589	-	7885	protein_coding	melanocortin 5 receptor%2C transcript variant X1	-
100857312	41.9617	117.264	-1.48709	4.58822e-05	0.00106315	ONECUT3	NC_006115.5	2381764	2401389	-	4355	protein_coding	one cut homeobox 3%2C transcript variant X1	CUT
427381	712.356	1986.49	-1.47887	2.84975e-12	6.21531e-10	DGKQ	NC_006127.5	71064041	71152469	-	9951	protein_coding	diacylglycerol kinase theta	-
769490	411.761	1144.19	-1.47384	2.0368e-12	4.55615e-10	HS3ST3B1	NC_006105.5	2798236	2824770	+	4130	protein_coding	heparan sulfate-glucosamine 3-sulfotransferase 3B1	-
396489	1500.01	4163.13	-1.47303	1.3597e-09	1.53058e-07	GLUL	NC_006095.5	6016293	6022834	+	2732	protein_coding	glutamate-ammonia ligase	-
419359	234.182	648.508	-1.4704	3.93387e-09	4.11007e-07	IGSF21	NC_006108.5	40652	129646	-	5240	protein_coding	immunoglobin superfamily member 21%2C transcript variant X5	-
418647	57.1143	158.274	-1.46571	3.86988e-06	0.000138364	TMEM243	NC_006088.5	8021261	8028174	+	759	protein_coding	transmembrane protein 243	-
770956	117.248	323.538	-1.46511	1.73063e-06	7.25866e-05	TMEM37	NC_006094.5	28370909	28374010	-	2540	protein_coding	transmembrane protein 37	-
428866	63.146	172.935	-1.45669	0.000197379	0.00337303	CHST1	NC_006092.5	24227221	24231248	+	2226	protein_coding	carbohydrate sulfotransferase 1%2C transcript variant X1	-
101750724	108.623	298.374	-1.45234	1.12609e-06	5.02736e-05	LOC101750724	NC_006093.5	22420267	22442536	-	4539	lncRNA	uncharacterized LOC101750724%2C transcript variant X3	-
418964	92.9598	253.476	-1.44658	1.13671e-05	0.000338069	C1H11ORF87	NC_006088.5	181221411	181227294	-	5610	protein_coding	chromosome 1 open reading frame%2C human C11orf87	-
101751240	58.3504	158.083	-1.4378	2.22578e-06	8.74671e-05	CCDC92B	NC_006106.5	9650140	9661925	-	2592	protein_coding	coiled-coil domain containing 92B	-
424060	333.501	903.78	-1.43633	2.69125e-06	0.000102454	PLCL1	NC_006094.5	10319183	10507744	-	7606	protein_coding	phospholipase C like 1	-
416720	23.9489	65.0605	-1.43536	0.000442386	0.00634244	OVOL2	NC_006090.5	15551512	15559196	+	3115	protein_coding	ovo like zinc finger 2	zf-C2H2
novel.128	39.5327	107.151	-1.43292	0.000240106	0.00395224	-	NC_006096.5	21224489	21227570	+	3082	-	-	-
427401	267.383	720.665	-1.43022	2.66493e-09	2.88805e-07	KIAA1161	NC_006127.5	7651281	7663058	-	6060	protein_coding	KIAA1161%2C transcript variant X1	-
422867	228.47	615.924	-1.42808	4.57204e-09	4.63796e-07	SH3TC1	NC_006091.5	80795858	80825419	+	4861	protein_coding	SH3 domain and tetratricopeptide repeats 1	-
101748745	92.4062	247.964	-1.42444	1.01242e-05	0.00030509	FAM180B	NC_006092.5	23017296	23024681	-	5314	protein_coding	family with sequence similarity 180 member B	-
415361	15.0456	40.5696	-1.42314	0.00635574	0.0473141	ACSBG1	NC_006097.5	4194625	4229245	+	4452	protein_coding	acyl-CoA synthetase bubblegum family member 1%2C transcript variant X7	-
424391	419.742	1124.61	-1.42247	9.48568e-05	0.00187649	MYOC	NC_006095.5	5106730	5109709	+	2392	protein_coding	myocilin	-
395817	2829.21	7540.89	-1.41405	1.17925e-07	7.27054e-06	IGF2R	NC_006090.5	45589702	45643799	-	8756	protein_coding	insulin like growth factor 2 receptor	-
419390	22.4356	59.9553	-1.41267	0.000968917	0.0115792	LOC419390	NC_006108.5	1417761	1438041	-	1849	protein_coding	hairy and enhancer of split 5-like%2C transcript variant X1	bHLH
420737	181.774	483.023	-1.40981	5.01738e-05	0.00113642	AOAH	NC_006089.5	46603726	46673147	+	5601	protein_coding	acyloxyacyl hydrolase%2C transcript variant X2	-
374187	401.933	1066.11	-1.40815	2.09613e-08	1.71706e-06	PTCH2	NC_006095.5	21149944	21166721	-	5567	protein_coding	patched 2%2C transcript variant X2	-
420645	837.728	2223.05	-1.40796	5.41579e-10	7.08316e-08	PLCL2	NC_006089.5	34518559	34615665	+	11188	protein_coding	phospholipase C like 2%2C transcript variant X1	-
101750381	29.9426	80.0064	-1.40608	0.00139115	0.0152948	KIAA0408	NC_006090.5	59216675	59226988	+	8054	protein_coding	KIAA0408%2C transcript variant X2	-
396217	772.673	2042.55	-1.40175	9.67919e-06	0.000293709	MBP	NC_006089.5	90467949	90575812	+	5765	protein_coding	myelin basic protein%2C transcript variant X2	-
428571	29.2874	77.1109	-1.40079	0.00197241	0.0200201	LRFN2	NC_006090.5	28347842	28498124	+	6330	protein_coding	leucine rich repeat and fibronectin type III domain containing 2%2C transcript variant X2	-
421176	70.2037	185.439	-1.39683	4.61539e-07	2.30084e-05	GPR37L1	NC_006113.5	337772	353528	+	11663	protein_coding	G protein-coupled receptor 37 like 1	-
429066	108.669	285.564	-1.39522	1.1305e-07	7.01955e-06	METTL11B	NC_006095.5	5269304	5375618	-	10203	protein_coding	methyltransferase like 11B%2C transcript variant X6	-
426754	28.9263	76.3237	-1.39509	0.00226418	0.0222565	TRIM63	NC_006110.5	3366856	3371077	+	2380	protein_coding	tripartite motif containing 63%2C transcript variant X2	-
101749696	38.0736	99.6388	-1.39447	6.94711e-05	0.00146747	LOC101749696	NC_006091.5	20506896	20540173	-	5034	protein_coding	uncharacterized LOC101749696%2C transcript variant X2	-
424168	65.9384	174.2	-1.39347	7.35564e-05	0.00153463	LRP2	NC_006094.5	18735085	18844135	+	15613	protein_coding	LDL receptor related protein 2%2C transcript variant X7	-
422341	1107.84	2911.02	-1.39297	5.01248e-10	6.67617e-08	CAPN6	NC_006091.5	13325439	13385658	+	9069	protein_coding	calpain 6%2C transcript variant X2	-
112530482	84.4993	222.012	-1.39288	1.84535e-06	7.62976e-05	LOC112530482	NC_006126.5	1606172	1611658	+	5487	protein_coding	uncharacterized LOC112530482	-
768858	36.9194	97.2257	-1.39117	0.000242568	0.00397775	CD2	NC_006088.5	93356586	93367768	+	2644	protein_coding	CD2 molecule%2C transcript variant X2	-
101749540	33.7271	88.9135	-1.38737	0.00260166	0.0246705	LOC101749540	NC_006100.5	15795525	15799628	+	3136	protein_coding	uncharacterized LOC101749540%2C transcript variant X3	-
112532141	28.4429	74.5706	-1.38581	0.00191336	0.0196032	LOC112532141	NC_006090.5	101719117	101721001	-	1885	protein_coding	uncharacterized LOC112532141	-
426639	138.642	360.157	-1.38058	1.76471e-06	7.36621e-05	PPP1R1B	NC_006114.5	7014888	7018696	+	1072	protein_coding	protein phosphatase 1 regulatory inhibitor subunit 1B%2C transcript variant X1	-
421689	33.4193	87.0801	-1.37953	0.000340981	0.00516612	MAP7	NC_006090.5	55151781	55257952	+	4222	protein_coding	microtubule associated protein 7	-
428445	60.2103	157.083	-1.37643	4.79509e-05	0.0010994	TRIM71	NC_006089.5	40474702	40529607	-	8672	protein_coding	tripartite motif containing 71%2C transcript variant X1	-
418205	250.762	648.224	-1.37071	5.03243e-06	0.000173529	LRMP	NC_006088.5	67126380	67162844	+	4782	protein_coding	lymphoid restricted membrane protein	-
421029	84.1537	216.795	-1.36477	2.50444e-05	0.000659086	CDH19	NC_006089.5	95113245	95220510	+	7379	protein_coding	cadherin 19%2C transcript variant X2	-
374242	348.225	896.131	-1.36372	4.2118e-09	4.34837e-07	DCX	NC_006091.5	13185758	13314342	+	15457	protein_coding	doublecortin%2C transcript variant X4	-
101747763	78.7658	202.418	-1.36223	8.69968e-07	4.00688e-05	GTSF1L	NC_008465.4	6047315	6051787	+	2305	protein_coding	gametocyte specific factor 1-like%2C transcript variant X6	-
395753	31.618	80.7854	-1.35691	0.00360981	0.0312266	MAP6	NC_006088.5	196892802	196929752	-	11455	protein_coding	microtubule associated protein 6%2C transcript variant X1	-
395794	86.5124	220.62	-1.34996	1.42321e-06	6.08634e-05	FOXD3	NC_006095.5	28132659	28134130	+	1472	protein_coding	forkhead box D3	-
101749060	283.669	719.767	-1.34376	1.4341e-05	0.000408859	IRS2	NC_006088.5	139954310	139998484	-	9544	protein_coding	insulin receptor substrate 2%2C transcript variant X1	-
101748847	74.3386	188.53	-1.3425	1.59747e-05	0.000448432	LOC101748847	NC_006127.5	43869962	43879415	+	3130	lncRNA	uncharacterized LOC101748847%2C transcript variant X2	-
428812	32.8882	83.0516	-1.34154	0.000632167	0.00840065	ALDH3B1L1	NC_006092.5	547157	554537	-	2138	protein_coding	aldehyde dehydrogenase 3 family member B1-like 1	-
426281	60.4236	153.453	-1.33907	4.74853e-06	0.000165374	SRCIN1	NC_006114.5	6682391	6736482	-	8006	protein_coding	SRC kinase signaling inhibitor 1%2C transcript variant X6	-
107052125	22.2736	56.3569	-1.33678	0.00254338	0.0242364	SPRN	NC_006093.5	10066908	10069032	+	1118	protein_coding	shadow of prion protein homolog (zebrafish)	-
414835	93.8089	235.343	-1.32849	0.00157621	0.0168258	LOC414835	NC_006089.5	126201777	126249870	+	13880	protein_coding	cHz-cadherin%2C transcript variant X1	-
39105257	72.4696	182.451	-1.32735	0.0068255	0.0498499	EYY68_mgt06	NC_040902.1	5177	5245	+	69	tRNA	tRNA-Met	-
422168	395.761	991.765	-1.32529	4.6781e-07	2.31228e-05	HEPH	NC_006091.5	297492	321556	+	6329	protein_coding	hephaestin%2C transcript variant X1	-
421126	679.238	1699.04	-1.32199	5.90903e-10	7.58094e-08	TGS1	NC_006089.5	111084380	111107118	+	2859	protein_coding	trimethylguanosine synthase 1	-
417001	27.2824	68.2656	-1.31879	0.00230748	0.0225938	RTN4R	NC_006102.5	10623285	10688819	+	2317	protein_coding	reticulon 4 receptor	-
39105249	269.876	672.194	-1.31771	5.22137e-06	0.000176555	EYY68_mgt22	NC_040902.1	16717	16784	-	68	tRNA	tRNA-Glu	-
112533366	68.8048	171.225	-1.31757	1.44854e-05	0.000411631	LOC112533366	NC_006099.5	11736758	11756118	-	4508	lncRNA	uncharacterized LOC112533366%2C transcript variant X2	-
419868	85.1431	211.868	-1.31755	0.000249225	0.00405264	FAM212B	NC_006113.5	3267352	3277676	-	1943	protein_coding	family with sequence similarity 212%2C member B	-
374264	35.2541	87.2821	-1.31307	0.00103781	0.0122102	LIX1	NC_006127.5	51638057	51666340	+	846	protein_coding	limb and CNS expressed 1	-
421507	330.746	822.651	-1.312	5.36137e-09	5.37616e-07	GREM2	NC_006090.5	36251358	36298426	+	7163	protein_coding	gremlin 2%2C DAN family BMP antagonist%2C transcript variant X1	-
424009	26.4461	66.007	-1.31157	0.00372008	0.0318651	SPAG16	NC_006094.5	3803012	4151268	+	2133	protein_coding	sperm associated antigen 16%2C transcript variant X1	-
415495	343.826	850.676	-1.30896	1.86891e-12	4.23491e-10	HAPLN3	NC_006097.5	13484150	13488086	+	1749	protein_coding	hyaluronan and proteoglycan link protein 3	-
423882	17.4987	43.367	-1.30746	0.00590894	0.0450412	CFAP58	NC_006093.5	25237368	25297331	+	4029	protein_coding	cilia and flagella associated protein 58%2C transcript variant X2	-
768830	159.789	395.089	-1.30567	5.37605e-10	7.08316e-08	CKS2	NC_006127.5	43564250	43567094	+	521	protein_coding	CDC28 protein kinase regulatory subunit 2	-
416875	88.2722	218.53	-1.30099	3.24781e-05	0.00081258	CUX2	NC_006102.5	6339470	6393443	+	6692	protein_coding	cut like homeobox 2%2C transcript variant X4	CUT
420788	34.378	84.5585	-1.29968	0.00553382	0.0428939	ADCY1	NC_006089.5	54708498	54913784	+	10256	protein_coding	adenylate cyclase 1%2C transcript variant X2	-
415582	572.317	1409.43	-1.2994	3.30379e-13	8.86839e-11	SEMA4B	NC_006097.5	20469971	20482802	+	4533	protein_coding	semaphorin 4B%2C transcript variant X5	-
770222	150.533	367.364	-1.2846	2.20927e-06	8.70144e-05	SETD9	NC_006127.5	17464833	17470935	+	1070	protein_coding	SET domain containing 9%2C transcript variant X1	-
771155	56.6428	137.358	-1.28207	0.000943105	0.0113955	ZAR1L	NC_006088.5	175938760	175941165	+	1673	protein_coding	zygote arrest 1-like	-
novel.24	95.7585	232.205	-1.28015	0.000439303	0.00630342	-	NC_006088.5	165930761	165933906	+	1350	-	-	-
424601	38.4516	93.3279	-1.2758	0.000479089	0.00676853	CCDC17	NC_006095.5	21539139	21542164	-	2312	protein_coding	coiled-coil domain containing 17%2C transcript variant X3	-
395285	663.516	1602.34	-1.27243	1.72885e-05	0.000480335	NR0B1	NC_006088.5	115748143	115750436	-	1384	protein_coding	nuclear receptor subfamily 0 group B member 1%2C transcript variant X1	Miscellaneous
416419	143.457	345.931	-1.27052	2.08586e-08	1.7167e-06	SHISA9	NC_006101.5	716239	883606	+	14022	protein_coding	shisa family member 9%2C transcript variant X2	-
112531347	406.682	981.605	-1.27011	5.80051e-09	5.75041e-07	LOC112531347	NW_020110164.1	1678691	1703514	-	666	protein_coding	microfibril-associated glycoprotein 4-like	-
101748309	149.866	360.443	-1.26697	7.64381e-06	0.000242489	LOC101748309	NC_006088.5	75413631	75437878	+	18115	lncRNA	uncharacterized LOC101748309%2C transcript variant X2	-
396089	41.9158	100.725	-1.26686	0.000498271	0.00697739	CRYAB	NC_006111.5	6242317	6246235	+	1219	protein_coding	crystallin alpha B	-
421114	1122.31	2699.16	-1.26607	1.00839e-10	1.61416e-08	PCMTD1	NC_006089.5	109465978	109509669	-	4047	protein_coding	protein-L-isoaspartate (D-aspartate) O-methyltransferase domain containing 1%2C transcript variant X1	-
769230	497.673	1195.28	-1.26279	4.34836e-14	1.35482e-11	PCSK1	NC_006127.5	57334975	57366352	+	5804	protein_coding	proprotein convertase subtilisin/kexin type 1	-
422777	268.313	644.359	-1.26128	3.09624e-05	0.000780681	BEND4	NC_006091.5	68290439	68330909	+	15188	protein_coding	BEN domain containing 4%2C transcript variant X2	-
420321	1623.28	3887.79	-1.25981	6.58488e-13	1.66512e-10	NDRG1	NC_006089.5	141967427	142007618	-	2849	protein_coding	N-myc downstream regulated 1	-
416112	247.736	588.712	-1.24998	1.8819e-05	0.000517092	GRM7	NC_006099.5	19262298	19487339	+	4049	protein_coding	glutamate metabotropic receptor 7%2C transcript variant X2	-
416101	63.2702	151.092	-1.24993	0.00430013	0.0355028	CNTN3	NC_006099.5	17290081	17382348	-	5511	protein_coding	contactin 3%2C transcript variant X2	-
425919	68.1386	162.232	-1.24725	1.23119e-05	0.000360432	PCGF2	NC_006114.5	6815031	6820528	-	1475	protein_coding	polycomb group ring finger 2%2C transcript variant X2	-
768886	70.3073	166.805	-1.24537	0.000146719	0.00266408	TMEM174	NC_006127.5	24897185	24918474	-	10922	protein_coding	transmembrane protein 174%2C transcript variant X3	-
396026	98.4089	233.183	-1.24388	0.000168432	0.00296251	OCLN	NC_006115.5	3462781	3469424	+	2296	protein_coding	occludin%2C transcript variant X1	-
425593	255.874	605.681	-1.24226	1.19875e-08	1.07814e-06	SLC29A4	NC_006101.5	4468482	4485676	+	9783	protein_coding	solute carrier family 29 member 4%2C transcript variant X4	-
395546	168.927	397.613	-1.23422	1.09602e-07	6.82979e-06	SFRP2	NC_006091.5	20063707	20067350	-	1691	protein_coding	secreted frizzled related protein 2	-
416173	38.7983	91.4128	-1.2336	0.00158548	0.0168989	KCNIP1	NC_006100.5	4271439	4564776	-	3017	protein_coding	potassium voltage-gated channel interacting protein 1%2C transcript variant X3	-
419111	1219.04	2866.26	-1.23357	1.02115e-10	1.61973e-08	ITIH5	NC_006088.5	4720808	4767090	-	5299	protein_coding	inter-alpha-trypsin inhibitor heavy chain family member 5%2C transcript variant X2	-
417801	397.84	935.69	-1.23243	0.000499576	0.00699005	DBX2	NC_006088.5	30657836	30682019	-	6202	protein_coding	developing brain homeobox 2%2C transcript variant X1	Homeobox
428621	23.2017	54.1896	-1.23155	0.00582249	0.0445183	HS3ST5	NC_006090.5	64585525	64787028	+	7508	protein_coding	heparan sulfate-glucosamine 3-sulfotransferase 5%2C transcript variant X3	-
776463	333.456	782.498	-1.22853	7.24941e-08	4.77312e-06	CLC2DL2	NC_006088.5	39074	40999	-	1260	transcribed_pseudogene	C-type lectin domain family 2 member D-like 2	-
107052021	139.543	326.546	-1.22218	5.95631e-05	0.00129745	LOC107052021	NC_006090.5	8135038	8168497	-	6481	lncRNA	uncharacterized LOC107052021%2C transcript variant X2	-
100858127	205.114	476.784	-1.21817	9.41319e-07	4.29951e-05	LHFPL3	NC_006088.5	13612053	13847772	+	3511	protein_coding	lipoma HMGIC fusion partner-like 3%2C transcript variant X2	-
101752037	413.993	963.176	-1.21792	5.59332e-06	0.000186245	BTBD6	NC_006092.5	52935429	52939273	+	3393	protein_coding	BTB domain containing 6%2C transcript variant X2	-
428170	51.792	120.246	-1.21601	0.00267224	0.0251621	KLHDC7A	NC_006108.5	41916	48510	-	5296	protein_coding	kelch domain containing 7A	-
418215	860.774	1996.8	-1.21383	4.83343e-12	1.01607e-09	TM7SF3	NC_006088.5	67998130	68016687	-	4488	protein_coding	transmembrane 7 superfamily member 3%2C transcript variant X3	-
419112	78.7516	182.019	-1.21371	0.00032961	0.00504919	LOC419112	NC_006088.5	4688854	4719043	+	1507	protein_coding	transmembrane protein 110-like	-
417905	111.806	259.863	-1.21303	0.00048695	0.00685739	TMCC3	NC_006088.5	45191562	45318003	-	8235	protein_coding	transmembrane and coiled-coil domain family 3%2C transcript variant X3	-
418900	99.1594	229.858	-1.21146	0.00274483	0.0257721	SERTM1	NC_006088.5	173839989	173855830	-	2628	protein_coding	serine rich and transmembrane domain containing 1%2C transcript variant X2	-
416881	53.8844	125.018	-1.21029	0.000227511	0.00378418	TMEM116	NC_006102.5	6544254	6557052	-	2200	protein_coding	transmembrane protein 116%2C transcript variant X1	-
420909	1109.96	2566.95	-1.20893	2.17448e-06	8.63027e-05	RNF152	NC_006089.5	68467854	68516080	+	11935	protein_coding	ring finger protein 152%2C transcript variant X2	-
novel.239	53.0425	122.574	-1.20722	0.00451498	0.0367192	-	NC_006126.5	959847	966076	-	386	-	-	-
395575	186.114	429.431	-1.20714	3.33547e-06	0.000121752	ESR2	NC_006092.5	53184727	53226460	+	3521	protein_coding	estrogen receptor 2	ESR-like
417152	169.518	390.731	-1.2042	1.23749e-07	7.5749e-06	ADAMTS13	NC_006104.5	7206326	7221854	+	3632	protein_coding	ADAM metallopeptidase with thrombospondin type 1 motif 13	-
422593	701.626	1617.57	-1.20405	2.71354e-07	1.50783e-05	ARHGAP24	NC_006091.5	46055294	46258726	-	11617	protein_coding	Rho GTPase activating protein 24%2C transcript variant X5	-
416206	704.864	1623.27	-1.20257	1.83715e-11	3.44672e-09	CREBRF	NC_006100.5	9876098	9896961	+	9009	protein_coding	CREB3 regulatory factor	-
418971	596.021	1372.53	-1.20218	1.97791e-05	0.000538387	ELMOD1	NC_006088.5	181839718	181882063	-	3431	protein_coding	ELMO domain containing 1%2C transcript variant X2	-
415476	608.558	1399.66	-1.20156	0.000116937	0.00222256	CEMIP	NC_006097.5	12686235	12789457	-	11994	protein_coding	cell migration inducing hyaluronan binding protein%2C transcript variant X4	-
422738	145.567	335.205	-1.20128	5.12232e-06	0.000175244	TUSC3	NC_006091.5	63620950	63732807	-	1365	protein_coding	tumor suppressor candidate 3	-
771920	100.115	229.8	-1.19954	0.000230948	0.0038304	ADH1C	NC_006091.5	59984674	59995027	-	2268	protein_coding	alcohol dehydrogenase 1C (class I)%2C gamma polypeptide	-
428247	47.1687	108.16	-1.19576	0.00502537	0.0399647	HTR3A	NC_006111.5	4484619	4496308	+	6668	protein_coding	5-hydroxytryptamine receptor 3A%2C transcript variant X1	-
426544	109.775	251.256	-1.19462	0.00133993	0.0148817	FAM46C	NC_006088.5	79952693	79957248	-	2030	protein_coding	family with sequence similarity 46 member C	-
418327	246.138	562.818	-1.19338	5.83619e-12	1.21226e-09	STXBP5L	NC_006088.5	80273743	80460540	-	4678	protein_coding	syntaxin binding protein 5 like%2C transcript variant X5	-
422230	444.539	1014.83	-1.19012	1.00345e-07	6.36659e-06	IL13RA1	NC_006091.5	3391922	3405883	+	4361	protein_coding	interleukin 13 receptor subunit alpha 1	-
419777	47.3197	107.871	-1.18873	0.00151648	0.0163129	JAML	NC_006111.5	5459708	5465262	-	3033	protein_coding	junction adhesion molecule like%2C transcript variant X2	-
395117	148.284	338.714	-1.18858	2.63208e-08	2.06867e-06	KCNA2	NC_006113.5	1469293	1471568	-	2276	protein_coding	potassium voltage-gated channel subfamily A member 2	-
418748	251.869	571.201	-1.18164	2.20116e-06	8.69172e-05	MCF2L	NC_006088.5	138951176	139099745	-	11480	protein_coding	MCF.2 cell line derived transforming sequence like%2C transcript variant X12	-
419168	1210.1	2735.25	-1.17591	1.10219e-06	4.95646e-05	ARHGAP40	NC_006107.5	3694821	3733103	-	5135	protein_coding	Rho GTPase activating protein 40%2C transcript variant X3	-
112532814	99.2507	224.662	-1.17544	8.19916e-05	0.00165769	LOC112532814	NC_006094.5	10212740	10214381	-	679	lncRNA	uncharacterized LOC112532814	-
396331	249.637	563.653	-1.1736	3.83226e-08	2.86975e-06	SEMA4D	NC_006127.5	43597867	43698366	-	9874	protein_coding	semaphorin 4D%2C transcript variant X11	-
107052854	266.398	601.056	-1.1719	3.38565e-07	1.7882e-05	BCL2L11	NC_006090.5	3133515	3143150	+	3727	protein_coding	BCL2 like 11	-
418658	95.9367	215.699	-1.17024	0.00134322	0.0148992	ARSD	NC_006088.5	129773543	129788299	+	2582	protein_coding	arylsulfatase D%2C transcript variant X2	-
422292	316.085	711.016	-1.17018	1.13155e-06	5.03657e-05	CLDN2	NC_006091.5	10939321	10941847	+	1493	protein_coding	claudin 2	-
426811	845.667	1897.42	-1.16558	2.17636e-06	8.63027e-05	TRIM36	NC_006127.5	78972525	78998782	-	6290	protein_coding	tripartite motif containing 36%2C transcript variant X5	-
107052278	95.8359	215.63	-1.16547	0.000324052	0.00498253	LOC107052278	NC_006127.5	31940090	31943775	-	3686	pseudogene	-	-
421817	5133.2	11501.8	-1.16395	4.25121e-07	2.16254e-05	PNRC1	NC_006090.5	75829794	75832049	-	1719	protein_coding	proline rich nuclear receptor coactivator 1	-
395441	319.154	714.036	-1.16278	8.10091e-06	0.000254217	TLL1	NC_006091.5	24072426	24207535	+	5068	protein_coding	tolloid like 1%2C transcript variant X1	-
776271	55.1033	123.092	-1.16007	0.00210039	0.0209774	CTGFL	NC_006110.5	2733317	2742964	+	3379	protein_coding	connective tissue growth factor-like%2C transcript variant X2	-
420939	245.671	549.195	-1.15971	2.06329e-06	8.31417e-05	UBE2QL1	NC_006089.5	79823320	79844482	-	6792	misc_RNA	ubiquitin conjugating enzyme E2 Q family like 1	-
416298	62.4987	139.544	-1.1568	4.94423e-05	0.001126	PKD2L2	NC_006100.5	15109173	15119595	-	2428	protein_coding	polycystin 2 like 2%2C transient receptor potential cation channel%2C transcript variant X1	-
100857892	79.5371	177.655	-1.15674	0.000463155	0.00659238	LOC100857892	NW_020110165.1	144667	148613	-	1332	protein_coding	alpha-tectorin-like%2C transcript variant X3	-
770438	66.8162	148.668	-1.15492	3.65294e-05	0.00089392	DHRS12	NC_006088.5	171548633	171579568	-	3709	protein_coding	dehydrogenase/reductase 12	-
419400	39.9126	88.8181	-1.15295	0.00563933	0.0435569	CFAP74	NC_006108.5	1869965	1907127	+	5742	protein_coding	cilia and flagella associated protein 74%2C transcript variant X1	-
100858010	154.294	343.007	-1.15166	6.64654e-06	0.000215556	A2ML4	NC_006114.5	4101583	4112295	+	4962	protein_coding	alpha-2-macroglobulin-like 4	-
395677	34.7778	77.2875	-1.15082	0.00629746	0.0469765	TACR1	NC_006109.5	3951091	3963204	+	1876	protein_coding	tachykinin receptor 1	-
422382	167.321	371.326	-1.14951	8.29843e-05	0.00167582	RNF128	NC_006091.5	17323050	17364038	+	6894	protein_coding	ring finger protein 128%2C E3 ubiquitin protein ligase%2C transcript variant X2	-
424865	650.72	1434.92	-1.14045	4.22097e-05	0.00100065	IGF2BP2	NC_006096.5	4590660	4607678	+	3551	protein_coding	insulin like growth factor 2 mRNA binding protein 2%2C transcript variant X1	-
416299	139.425	307.73	-1.13893	0.00370511	0.0317956	MYOT	NC_006100.5	15119629	15132751	-	2315	protein_coding	myotilin%2C transcript variant X2	-
418141	579.212	1273.87	-1.13642	1.83083e-08	1.53579e-06	CAPRIN2	NC_006088.5	59578997	59611006	+	4637	protein_coding	caprin family member 2%2C transcript variant X1	-
novel.238	104.817	230.476	-1.13194	0.000332975	0.00509063	-	NC_006126.5	856453	864286	-	2975	-	PF00665:Integrase core domain	rve
107053163	236.142	518.255	-1.13192	0.00095848	0.011486	LOC107053163	NC_006090.5	101713338	101738831	-	10281	protein_coding	uncharacterized LOC107053163%2C transcript variant X7	-
415917	491.382	1073.09	-1.12652	3.66518e-08	2.7684e-06	MAPKAPK3	NC_006099.5	2273200	2315363	+	3416	protein_coding	mitogen-activated protein kinase-activated protein kinase 3%2C transcript variant X1	-
101749651	467.373	1019.29	-1.12469	4.84089e-08	3.44751e-06	BORCS6	NC_006090.5	75831976	75833626	+	1651	protein_coding	BLOC-1 related complex subunit 6	-
107051859	1182.65	2577.15	-1.12368	3.24874e-07	1.73346e-05	PTTG1IP	NC_006096.5	5328520	5334059	+	1376	protein_coding	PTTG1 interacting protein%2C transcript variant X1	-
416745	1116.11	2429.92	-1.12225	3.59609e-07	1.88422e-05	COQ8A	NC_006090.5	12555712	12587575	-	3224	protein_coding	coenzyme Q8A%2C transcript variant X1	-
419574	237.002	515.284	-1.12175	1.01034e-05	0.000304989	C2	NC_006110.5	1880371	1886751	-	2398	protein_coding	complement C2	-
416834	125.002	271.613	-1.1161	5.40828e-06	0.00018112	ABCB9	NC_006102.5	5509893	5523324	+	4128	protein_coding	ATP binding cassette subfamily B member 9%2C transcript variant X1	-
417013	110.092	238.974	-1.11564	0.000168132	0.00296251	LOC417013	NC_006102.5	11192845	11209045	+	2497	protein_coding	putative acyl-CoA dehydrogenase AidB-like	-
419248	913.627	1978.94	-1.11489	2.51298e-17	1.21796e-14	PCMTD2	NC_006107.5	9079547	9091978	-	4767	protein_coding	protein-L-isoaspartate (D-aspartate) O-methyltransferase domain containing 2%2C transcript variant X1	-
novel.102	133.793	290.187	-1.1139	3.66166e-06	0.000131729	-	NC_006092.5	5714517	5745034	-	1425	-	-	-
777348	151.773	326.954	-1.11122	2.07732e-05	0.000562812	DHDH	NC_028740.2	5598563	5603383	+	1526	protein_coding	dihydrodiol dehydrogenase	-
417389	1577.29	3406.59	-1.11063	1.16037e-08	1.05864e-06	CA10	NC_006105.5	5153054	5313148	-	2907	protein_coding	carbonic anhydrase 10%2C transcript variant X1	-
414336	299.457	645.809	-1.10998	6.62673e-08	4.49896e-06	ST8SIA2	NC_006097.5	14943758	14970569	+	3942	protein_coding	ST8 alpha-N-acetyl-neuraminide alpha-2%2C8-sialyltransferase 2%2C transcript variant X1	-
107054027	70.3495	151.691	-1.10949	0.000671211	0.0088121	LOC107054027	NC_006095.5	27100135	27171881	-	12861	lncRNA	uncharacterized LOC107054027%2C transcript variant X6	-
112530700	911.612	1967.02	-1.10933	0.000642786	0.0085029	SLC5A3	NC_006088.5	107004389	107012916	+	7986	protein_coding	solute carrier family 5 member 3%2C transcript variant X2	-
395399	495.548	1068.89	-1.10919	5.40015e-06	0.00018112	CITED2	NC_006090.5	54059667	54061125	+	902	protein_coding	Cbp/p300 interacting transactivator with Glu/Asp rich carboxy-terminal domain 2	-
423800	1040.38	2241.71	-1.10776	6.12244e-06	0.000201555	SLC35G1	NC_006093.5	21235387	21244855	-	5258	protein_coding	solute carrier family 35 member G1%2C transcript variant X3	-
423184	1049.79	2261.98	-1.10678	6.53594e-09	6.44289e-07	MADD	NC_006092.5	23282950	23350225	-	7277	protein_coding	MAP kinase activating death domain%2C transcript variant X31	-
novel.47	52.3847	112.427	-1.10413	0.00433004	0.0356707	-	NC_006088.5	186189058	186192181	-	1674	-	-	-
101747302	97.4726	208.993	-1.09805	0.000117124	0.00222371	LOC101747302	NC_006106.5	2983671	2998392	-	7472	lncRNA	uncharacterized LOC101747302%2C transcript variant X2	-
100859742	930.415	1988.9	-1.09615	1.25723e-10	1.89105e-08	CD24	NC_006090.5	68013742	68017684	+	2056	protein_coding	CD24 molecule	-
418150	54.0005	115.552	-1.09563	0.001485	0.0160535	B4GALNT3	NC_006088.5	60296240	60357844	+	7409	protein_coding	beta-1%2C4-N-acetyl-galactosaminyltransferase 3%2C transcript variant X1	-
101747382	177.411	378.786	-1.09551	4.03476e-07	2.06447e-05	COL2A1L	NC_006104.5	2732326	2775803	+	6475	protein_coding	collagen alpha-1(II) chain-like%2C transcript variant X8	-
417440	93.5278	200.312	-1.09503	0.000161211	0.00287902	ABCA8	NC_006105.5	7902390	7923428	-	5798	protein_coding	ATP binding cassette subfamily A member 8	-
395422	40.695	86.9622	-1.09495	0.00655238	0.0483612	OPCML	NC_006111.5	2142669	2396898	-	5113	protein_coding	opioid binding protein/cell adhesion molecule like%2C transcript variant X2	-
423144	2387.87	5093.49	-1.0927	3.88219e-12	8.26054e-10	ANO1	NC_006092.5	17979120	18055127	+	6816	protein_coding	anoctamin 1%2C transcript variant X7	-
418223	52.9272	112.828	-1.09097	0.00148208	0.0160418	A4GALT	NC_006088.5	68335219	68348032	-	7109	protein_coding	alpha 1%2C4-galactosyltransferase	-
424766	69.001	146.717	-1.08977	0.00604603	0.0457575	MAP6D1	NC_006096.5	2821203	2827793	-	2647	protein_coding	MAP6 domain containing 1%2C transcript variant X3	-
101747378	3719.69	7907.41	-1.08792	3.66885e-07	1.91087e-05	PARP14	NC_006094.5	28217790	28255934	-	15165	protein_coding	poly(ADP-ribose) polymerase family member 14%2C transcript variant X2	-
427277	1265.48	2690	-1.08791	2.16066e-08	1.75345e-06	RGMB	NC_006127.5	51419538	51435224	-	5263	protein_coding	repulsive guidance molecule family member b	-
426136	309.11	657.441	-1.08778	1.18508e-10	1.79802e-08	CCDC82	NC_006088.5	186228658	186242501	+	7255	protein_coding	coiled-coil domain containing 82%2C transcript variant X2	-
427842	124.21	263.414	-1.0872	0.00497193	0.0396664	WSCD1	NC_006106.5	9783497	9807436	+	3158	protein_coding	WSC domain containing 1%2C transcript variant X1	-
418373	428.381	909.04	-1.08699	3.53456e-09	3.73764e-07	SFT2D2	NC_006088.5	85229374	85239197	-	4454	protein_coding	SFT2 domain containing 2	-
424990	77.1578	163.526	-1.08529	0.0012727	0.0143265	CLDN11	NC_006096.5	19935347	19943732	-	1631	protein_coding	claudin 11	-
395351	660.874	1401.83	-1.08444	0.00033607	0.00512117	DPF3	NC_006092.5	26695699	26886120	+	29225	protein_coding	double PHD fingers 3%2C transcript variant X10	-
769421	3759.37	7953.28	-1.08095	3.3261e-05	0.000827993	HS3ST3B1L	NC_006105.5	2560295	2584778	-	4686	protein_coding	heparan sulfate glucosamine 3-O-sulfotransferase 3B1-like%2C transcript variant X1	-
100858393	206.443	435.785	-1.07988	0.000169015	0.00296781	LOC100858393	NC_006090.5	107324552	107328800	-	956	lncRNA	uncharacterized LOC100858393%2C transcript variant X3	-
431569	216.349	457.935	-1.07899	0.000269522	0.00430642	RHOBTB3	NC_006127.5	57561619	57592777	-	6214	protein_coding	Rho related BTB domain containing 3%2C transcript variant X3	-
419891	165.155	347.808	-1.07425	2.42384e-07	1.39098e-05	FANCE	NC_006113.5	4079999	4084351	-	2065	protein_coding	Fanconi anemia complementation group E	-
429929	137.501	289.225	-1.07361	0.000188645	0.00324283	GADD45G	NC_006127.5	43742241	43743164	+	509	protein_coding	growth arrest and DNA damage inducible gamma	-
420931	875.285	1842.67	-1.07323	0.000570932	0.00779505	SEMA5A	NC_006089.5	78594765	78914685	+	6244	protein_coding	semaphorin 5A%2C transcript variant X3	-
395660	80.6518	169.49	-1.07252	7.00267e-05	0.00147397	PRLR	NC_006127.5	10603370	10794592	-	12375	protein_coding	prolactin receptor%2C transcript variant X5	-
107055010	50.9685	107.077	-1.07117	0.0018447	0.0190339	LOC107055010	NC_006110.5	1658543	1662350	-	3621	lncRNA	uncharacterized LOC107055010	-
424238	67.4879	141.722	-1.07053	0.00660795	0.0486685	TFCP2L1	NC_006094.5	26032886	26067090	-	6987	protein_coding	transcription factor CP2 like 1	CP2
107051468	171.408	359.499	-1.06968	0.000851937	0.0105647	LOC107051468	NC_008465.4	7395355	7399737	+	1419	protein_coding	anti-Muellerian hormone type-2 receptor-like	-
426550	257.785	540.421	-1.06882	4.96967e-08	3.51007e-06	GPAT2	NC_006109.5	5337952	5346570	+	3540	protein_coding	glycerol-3-phosphate acyltransferase 2%2C mitochondrial%2C transcript variant X4	-
776275	986.393	2066.97	-1.06706	1.20051e-09	1.39643e-07	LOC776275	NC_006092.5	24234607	24451273	-	4602	protein_coding	UPF0444 transmembrane protein C12orf23 homolog%2C transcript variant X2	-
422653	136.122	285.787	-1.06555	2.85478e-05	0.000731427	RASSF6	NC_006091.5	50874477	50902657	-	3680	protein_coding	Ras association domain family member 6%2C transcript variant X4	-
771624	392.645	821.815	-1.06449	6.8591e-05	0.00145948	C12orf75	NC_006088.5	54171502	54195920	-	9452	protein_coding	chromosome 12 open reading frame 75%2C transcript variant X4	-
419759	136.954	286.619	-1.06421	0.00261027	0.0246937	ZBTB32	NC_006111.5	4498522	4569903	-	2272	protein_coding	zinc finger and BTB domain containing 32%2C transcript variant X1	ZBTB
101750255	85.7858	179.67	-1.06417	0.00181803	0.0187809	SPTBN2	NC_008465.4	6358525	6387328	-	7428	protein_coding	spectrin beta%2C non-erythrocytic 2	-
425346	427.08	892.477	-1.06382	0.00012555	0.00234539	CRTAC1	NC_006093.5	23234578	23244601	+	2735	protein_coding	cartilage acidic protein 1%2C transcript variant X2	-
107053444	75.9301	159.075	-1.06313	0.000167725	0.00296251	LOC107053444	NC_006092.5	24625683	24667288	-	8791	lncRNA	uncharacterized LOC107053444%2C transcript variant X4	-
424141	1085.28	2262.08	-1.0592	4.4374e-08	3.21811e-06	LNPK	NC_006094.5	16367449	16405538	+	5152	protein_coding	lunapark%2C ER junction formation factor%2C transcript variant X1	-
101751539	301.58	628.748	-1.05828	0.000863467	0.0106698	LOC101751539	NC_006090.5	101704164	101713310	-	8711	protein_coding	uncharacterized LOC101751539%2C transcript variant X2	-
107049569	141.919	294.42	-1.05584	0.00108089	0.0125913	LOC107049569	NC_006114.5	5466244	5468865	-	917	protein_coding	histone deacetylase 5-like	-
100859798	114.988	239.024	-1.05553	0.000424872	0.00613647	FAM134B	NC_006089.5	75655787	75720713	+	5398	protein_coding	family with sequence similarity 134 member B%2C transcript variant X1	-
427004	117.516	244.033	-1.05124	0.00365789	0.0315486	DNAH3	NC_006101.5	15279941	15345777	-	14956	protein_coding	dynein axonemal heavy chain 3%2C transcript variant X2	-
417217	590.201	1222.87	-1.05009	6.49008e-07	3.11096e-05	DNM1	NC_006104.5	5385986	5447145	-	7780	protein_coding	dynamin 1%2C transcript variant X24	-
771930	49.3336	102.087	-1.04983	0.00682499	0.0498499	HSD11B1a	NC_006113.5	3145663	3150298	+	1622	protein_coding	hydroxysteroid (11-beta) dehydrogenase 1a%2C transcript variant X1	-
421381	63.5322	131.339	-1.04965	0.000295464	0.00462355	KCNH1	NC_006090.5	22428252	22619731	+	16468	protein_coding	potassium voltage-gated channel subfamily H member 1%2C transcript variant X3	-
423647	310.071	642.43	-1.04922	5.567e-07	2.69814e-05	DNAJC12	NC_006093.5	7337888	7349978	+	2880	protein_coding	DnaJ heat shock protein family (Hsp40) member C12%2C transcript variant X1	-
423906	82.2488	170.749	-1.04733	0.0011966	0.0136549	TDRD1	NC_006093.5	28661912	28683063	+	4206	protein_coding	tudor domain containing 1	-
419052	733.467	1515.51	-1.04656	2.15854e-11	4.00662e-09	PGM2L1	NC_006088.5	195813191	195850986	-	5429	protein_coding	phosphoglucomutase 2 like 1	-
39105240	1185.83	2446.97	-1.04456	0.000672384	0.00882086	EYY68_mgt14	NC_040902.1	9024	9091	+	68	tRNA	tRNA-Lys	-
417794	51.9172	107.269	-1.0437	0.00406925	0.0339389	ADAMTS20	NC_006088.5	30042934	30129390	-	9535	protein_coding	ADAM metallopeptidase with thrombospondin type 1 motif 20%2C transcript variant X6	-
422015	2628.67	5412.07	-1.04166	0.000402389	0.00588506	PTRHD1	NC_006090.5	105463837	105471240	+	683	protein_coding	peptidyl-tRNA hydrolase domain containing 1%2C transcript variant X1	-
101751855	306.395	630.992	-1.04128	0.000115548	0.00220096	LOC101751855	NC_006099.5	14264613	14346384	-	16484	lncRNA	uncharacterized LOC101751855%2C transcript variant X4	-
431683	282.487	581.288	-1.04104	8.10158e-08	5.2161e-06	CYP27A1	NC_006094.5	22417016	22421843	+	2262	protein_coding	cytochrome P450 family 27 subfamily A member 1	-
428843	436.047	896.692	-1.03881	3.69384e-09	3.88254e-07	PPFIBP2	NC_006092.5	7570753	7665496	+	8448	protein_coding	PPFIA binding protein 2%2C transcript variant X1	-
769337	357.513	735.025	-1.0385	7.34451e-08	4.81593e-06	PRR16	NC_006127.5	71351462	71505042	-	8053	protein_coding	proline rich 16%2C transcript variant X1	-
424280	629.208	1293.47	-1.03834	0.00016943	0.00296781	DPP10	NC_006094.5	29176026	29535981	-	11156	protein_coding	dipeptidyl peptidase like 10%2C transcript variant X2	-
769957	1642.1	3372.91	-1.03824	1.29814e-09	1.48039e-07	ISLR	NC_006097.5	3054266	3058227	-	2441	protein_coding	immunoglobulin superfamily containing leucine rich repeat%2C transcript variant X2	-
novel.171	346.183	708.528	-1.03357	0.00233922	0.0228015	-	NC_006107.5	11280089	11303620	-	6555	-	-	-
396174	4942.14	10116.8	-1.03346	6.33783e-06	0.000207472	MAP1B	NC_006127.5	25320871	25392554	-	12044	protein_coding	microtubule associated protein 1B	-
422055	278.032	569.303	-1.03287	3.44277e-07	1.80932e-05	ENPP4	NC_006090.5	109695789	109702469	+	2368	protein_coding	ectonucleotide pyrophosphatase/phosphodiesterase 4 (putative)%2C transcript variant X2	-
419953	411.157	838.443	-1.02854	0.00165509	0.0174279	ACE	NC_006114.5	5066557	5082805	+	4539	protein_coding	angiotensin I converting enzyme	-
107051757	80.0388	163.317	-1.02838	0.000188358	0.0032411	LOC107051757	NC_006091.5	38979709	39070368	+	18269	protein_coding	uncharacterized LOC107051757%2C transcript variant X4	-
112532898	210.603	428.854	-1.02722	5.1647e-06	0.000176003	LOC112532898	NC_006095.5	20683877	20685362	-	1486	protein_coding	uncharacterized LOC112532898	-
101750689	130.189	265.441	-1.02688	0.000342572	0.00516612	BHLHE41	NC_006088.5	67586363	67590684	-	3317	protein_coding	basic helix-loop-helix family member e41%2C transcript variant X2	-
396515	559.474	1139.47	-1.02683	1.28003e-08	1.13949e-06	FGFR3	NC_006091.5	83408775	83461273	-	5716	protein_coding	fibroblast growth factor receptor 3%2C transcript variant X1	-
107054026	123.68	252.307	-1.02682	0.000310237	0.00481366	LOC107054026	NC_006095.5	27173845	27184539	-	7844	lncRNA	uncharacterized LOC107054026	-
418559	59.509	121.594	-1.02636	0.00127078	0.0143141	EFHC2	NC_006088.5	112372336	112431837	+	2527	protein_coding	EF-hand domain containing 2	-
418934	272.636	555.798	-1.02624	3.61556e-05	0.000887262	WASF3	NC_006088.5	177841178	177913417	-	12620	protein_coding	WAS protein family member 3%2C transcript variant X2	-
426921	307.828	626.429	-1.02619	4.36338e-07	2.20673e-05	DUSP26	NC_006109.5	1926344	1930743	-	1629	protein_coding	dual specificity phosphatase 26 (putative)%2C transcript variant X3	-
427656	59.5611	121.133	-1.02424	0.00445521	0.0363755	LOC427656	NC_006101.5	2205439	2207403	+	948	protein_coding	forkhead box protein L1-like	-
769998	2358.94	4794.22	-1.02289	1.7432e-07	1.0426e-05	RGS5	NC_006095.5	4072866	4079959	-	3234	protein_coding	regulator of G-protein signaling 5	-
107050518	93.1281	189.154	-1.0202	6.62101e-05	0.00141573	LOC107050518	NC_028739.2	1213057	1225639	+	1602	protein_coding	cohesin subunit SA-3-like%2C transcript variant X9	-
418640	102.839	207.643	-1.01814	0.00010281	0.00200465	FRMPD4	NC_006088.5	124927949	125232328	-	6589	protein_coding	FERM and PDZ domain containing 4%2C transcript variant X3	-
396378	88.1426	177.783	-1.01506	0.000304523	0.00473979	PLN	NC_006090.5	62986522	62990935	-	2622	protein_coding	phospholamban	-
422567	221.747	447.726	-1.01466	0.000775079	0.00985795	HPGD	NC_006091.5	43759685	43792292	-	2860	protein_coding	hydroxyprostaglandin dehydrogenase 15-(NAD)%2C transcript variant X1	-
107057415	623.842	1259.83	-1.01364	3.58821e-05	0.000884282	LOC107057415	NC_006110.5	80797	107933	-	7634	protein_coding	uncharacterized LOC107057415%2C transcript variant X4	-
415430	600.875	1214.14	-1.0135	3.20546e-06	0.000117994	SEMA6D	NC_006097.5	9831502	10369022	+	12933	protein_coding	semaphorin 6D%2C transcript variant X15	-
420473	881.422	1774.22	-1.00842	8.30827e-07	3.86567e-05	ARHGAP12	NC_006089.5	14270958	14342139	+	5486	protein_coding	Rho GTPase activating protein 12%2C transcript variant X5	-
373912	188.684	379.955	-1.0077	0.00337808	0.029753	NOG	NC_006105.5	6188544	6189215	+	672	protein_coding	noggin	-
novel.269	65.8367	132.617	-1.00618	0.00180329	0.0186397	-	NC_006127.5	44468348	44472859	-	3592	-	-	-
100857368	736.777	1479.44	-1.00524	5.8059e-05	0.00126944	ZCCHC6	NC_006127.5	40841867	40874821	-	6595	protein_coding	zinc finger CCHC-type containing 6%2C transcript variant X1	-
395152	640.835	1286.06	-1.00521	1.4865e-06	6.32597e-05	AXIN2	NC_006105.5	7613207	7634458	+	2789	protein_coding	axin 2	-
422487	94.691	189.956	-1.00517	4.15489e-05	0.000990362	SH2D4A	NC_006091.5	34067141	34079457	+	2552	protein_coding	SH2 domain containing 4A	-
417981	274.714	550.149	-1.00416	1.04367e-06	4.71761e-05	CYP2D6	NC_006088.5	49408430	49417609	+	2810	protein_coding	cytochrome P450 family 2 subfamily D member 6	-
425759	156.02	312.541	-1.00356	3.45653e-06	0.000125384	SCRN2	NC_006114.5	6522036	6525561	+	2811	protein_coding	secernin 2%2C transcript variant X1	-
101747322	1770.51	3546.69	-1.0023	4.23652e-05	0.00100161	WT1	NC_006092.5	5682284	5714245	-	2834	protein_coding	Wilms tumor 1%2C transcript variant X1	zf-C2H2
415963	103.872	208.667	-1.00156	0.00154348	0.0165422	SYN2	NC_006099.5	5065868	5209322	+	2752	protein_coding	synapsin II	-
