# Supplementary material for: Transcriptomic and proteomic analyses of ovarian follicles reveal the role of VLDLR in chicken follicle selection
Source: BMC Genomics. 2020 Jul 16;21:486. doi: 10.1186/s12864-020-06855-w (PMC7367319; doi:10.1186/s12864-020-06855-w)
Supplement: Supplementary file 3 — Additional file 3: Table S3. DEPs between F and S. (XLSX 171kb) [file 12864_2020_6855_MOESM3_ESM.xlsx]

## Sheet: up
	Protein description	F/S Ratio	Regulated Type	F/S P value	Gene name	MW [kDa]	Score	Coverage [%]	#Peptides	#PSMs	#Unique peptides	Subcellular localization	Biological Process	Cellular Component	Molecular Function	KEGG KO No.	KEGG Gene	KEGG pathway	IPR ID	Domain description
P02659	Apovitellenin-1 OS=Gallus gallus	10.5243	Up	0.0180578	---	11.966	26.904	33	4	41	4	extracellular	GO:0008152 metabolic process; GO:0044710 single-organism metabolic process; GO:0050790 regulation of catalytic activity; GO:0065009 regulation of molecular function; GO:0044699 single-organism process; GO:0044092 negative regulation of molecular function; GO:0044238 primary metabolic process; GO:0043086 negative regulation of catalytic activity; GO:0006629 lipid metabolic process; GO:0071704 orga…	GO:0044421 extracellular region part; GO:0005615 extracellular space; GO:0032994 protein-lipid complex; GO:1990777 lipoprotein particle; GO:0034358 plasma lipoprotein particle; GO:0034385 triglyceride-rich plasma lipoprotein particle; GO:0032991 macromolecular complex; GO:0042627 chylomicron; GO:0005576 extracellular region; GO:0034361 very-low-density lipoprotein particle;	GO:0045735 nutrient reservoir activity; GO:0004857 enzyme inhibitor activity; GO:0098772 molecular function regulator; GO:0030234 enzyme regulator activity;
A0A1D5NZ61	Kinesin-like protein KIF20B OS=Mus musculus GN=Kif20b PE=1 SV=3	9.95142	Up	0.0191229	---	187.73	1.2483	1	2	4	2	plasma membrane	GO:0050794 regulation of cellular process; GO:0007346 regulation of mitotic cell cycle; GO:0007088 regulation of mitotic nuclear division; GO:0044763 single-organism cellular process; GO:0033043 regulation of organelle organization; GO:0044699 single-organism process; GO:0010564 regulation of cell cycle process; GO:0007017 microtubule-based process; GO:0007018 microtubule-based movement; GO:00517…		GO:0003774 motor activity; GO:1901265 nucleoside phosphate binding; GO:0016817 hydrolase activity, acting on acid anhydrides; GO:0005515 protein binding; GO:0016787 hydrolase activity; GO:0097159 organic cyclic compound binding; GO:1901363 heterocyclic compound binding; GO:0008092 cytoskeletal protein binding; GO:0016462 pyrophosphatase activity; GO:0003824 catalytic activity; GO:0032553 ribonucl…	K10402			IPR027417; IPR001752;	P-loop containing nucleoside triphosphate hydrolase; Kinesin motor domain;
A0A1D5PYJ4	Transcriptional repressor p66-alpha OS=Homo sapiens GN=GATAD2A PE=1 SV=1	8.77223	Up	0.0194584	GATAD2A	60.663	5.4658	7.3	4	6	3	cytoplasm	GO:0050794 regulation of cellular process; GO:0010468 regulation of gene expression; GO:0006355 regulation of transcription, DNA-templated; GO:0031326 regulation of cellular biosynthetic process; GO:0080090 regulation of primary metabolic process; GO:0060255 regulation of macromolecule metabolic process; GO:0019219 regulation of nucleobase-containing compound metabolic process; GO:0010556 regulat…		GO:0097159 organic cyclic compound binding; GO:1901363 heterocyclic compound binding; GO:0003677 DNA binding; GO:0046914 transition metal ion binding; GO:0005488 binding; GO:0001071 nucleic acid binding transcription factor activity; GO:0043167 ion binding; GO:0003676 nucleic acid binding; GO:0043169 cation binding; GO:0046872 metal ion binding; GO:0008270 zinc ion binding; GO:0043565 sequence-sp…				IPR013088; IPR032346; IPR000679;	Zinc finger, NHR/GATA-type; Transcriptional repressor p66, coiled-coil MBD2-interaction domain; Zinc finger, GATA-type;
P41366	Vitelline membrane outer layer protein 1 OS=Gallus gallus GN=VMO1	7.16337	Up	0.0169764	VMO1	20.234	2.4317	4.9	1	2	1	extracellular		GO:0070062 extracellular exosome; GO:0043226 organelle; GO:0005615 extracellular space; GO:0044421 extracellular region part; GO:0031982 vesicle; GO:1903561 extracellular vesicle; GO:0005623 cell; GO:0043227 membrane-bounded organelle; GO:0005576 extracellular region; GO:0043230 extracellular organelle;
F1NV02	Apolipoprotein B OS=Gallus gallus GN=APOB	6.9223	Up	0.0269189	APOB	523.35	323.31	36.5	167	1042	150	extracellular	GO:0010744 positive regulation of macrophage derived foam cell differentiation; GO:0065008 regulation of biological quality; GO:0022414 reproductive process; GO:0006066 alcohol metabolic process; GO:0044255 cellular lipid metabolic process; GO:0010886 positive regulation of cholesterol storage; GO:0019216 regulation of lipid metabolic process; GO:0044237 cellular metabolic process; GO:0015031 pro…	GO:0044421 extracellular region part; GO:0005615 extracellular space; GO:0005783 endoplasmic reticulum; GO:0034362 low-density lipoprotein particle; GO:0031982 vesicle; GO:0034358 plasma lipoprotein particle; GO:0005737 cytoplasm; GO:0034385 triglyceride-rich plasma lipoprotein particle; GO:0043025 neuronal cell body; GO:0032991 macromolecular complex; GO:0044424 intracellular part; GO:0034359 ma…	GO:0035473 lipase binding; GO:0005102 receptor binding; GO:0043167 ion binding; GO:0005319 lipid transporter activity; GO:0022892 substrate-specific transporter activity; GO:0005515 protein binding; GO:0008201 heparin binding; GO:1901681 sulfur compound binding; GO:0097367 carbohydrate derivative binding; GO:0070325 lipoprotein particle receptor binding; GO:0017127 cholesterol transporter activit…	K14462			IPR011030; IPR015817; IPR015818; IPR001747; IPR022176; IPR015819; IPR015816; IPR015255; IPR009454;	Vitellinogen, superhelical; Vitellinogen, open beta-sheet, subdomain 1; Vitellinogen, open beta-sheet, subdomain 2; Lipid transport protein, N-terminal; Apolipoprotein B100 C-terminal; Lipid transport protein, beta-sheet shell; Vitellinogen, beta-sheet N-terminal; Vitellinogen, open beta-sheet; Lipid transport, open beta-sheet;
R4GM71	Phosphatidylcholine-sterol acyltransferase OS=Gallus gallus GN=LCAT	6.5311	Up	0.0267421	LCAT	52.545	2.9427	3.1	2	2	2	extracellular	GO:0034367 macromolecular complex remodeling; GO:0046470 phosphatidylcholine metabolic process; GO:0065008 regulation of biological quality; GO:0015850 organic hydroxy compound transport; GO:0046486 glycerolipid metabolic process; GO:0030301 cholesterol transport; GO:0006066 alcohol metabolic process; GO:0008654 phospholipid biosynthetic process; GO:0044699 single-organism process; GO:0009058 bio…	GO:0070062 extracellular exosome; GO:0043226 organelle; GO:0005615 extracellular space; GO:0044421 extracellular region part; GO:0032994 protein-lipid complex; GO:1990777 lipoprotein particle; GO:0031982 vesicle; GO:1903561 extracellular vesicle; GO:0034358 plasma lipoprotein particle; GO:0032991 macromolecular complex; GO:0034364 high-density lipoprotein particle; GO:0043227 membrane-bounded org…	GO:0016746 transferase activity, transferring acyl groups; GO:0034185 apolipoprotein binding; GO:0003824 catalytic activity; GO:0005488 binding; GO:0005515 protein binding; GO:0034186 apolipoprotein A-I binding; GO:0016747 transferase activity, transferring acyl groups other than amino-acyl groups; GO:0016740 transferase activity; GO:0004607 phosphatidylcholine-sterol O-acyltransferase activity; …	K00650	LCAT; lecithin-cholesterol acyltransferase [EC:2.3.1.43]	gga00564 Glycerophospholipid metabolism - Gallus gallus (chicken);	IPR029058;	Alpha/Beta hydrolase fold;
A0A1L1RYU0	Prostate stem cell antigen OS=Mus musculus GN=Psca PE=2 SV=1	6.29712	Up	0.00755158	PSCA	13.282	14.776	11.5	1	4	1	extracellular							IPR016054;	Ly-6 antigen/uPA receptor-like;
A0A1D5NVU2	"Keratin, type II cytoskeletal 75 OS=Homo sapiens GN=KRT75 PE=1 SV=2"	6.18364	Up	0.0455561	KRT75	57.604	-2	3.4	2	15	1	nucleus		GO:0043229 intracellular organelle; GO:0099513 polymeric cytoskeletal fiber; GO:0043232 intracellular non-membrane-bounded organelle; GO:0044430 cytoskeletal part; GO:0044446 intracellular organelle part; GO:0099512 supramolecular fiber; GO:0044424 intracellular part; GO:0005623 cell; GO:0099080 supramolecular complex; GO:0044422 organelle part; GO:0045095 keratin filament; GO:0099081 supramolecu…	GO:0005198 structural molecule activity;	K07605			IPR032444;	Keratin type II head;
P25155	Coagulation factor X OS=Gallus gallus GN=F10	6.06273	Up	0.0218457	F10	53.141	90.572	25.1	9	20	9	extracellular	GO:0050794 regulation of cellular process; GO:0044707 single-multicellular organism process; GO:0007596 blood coagulation; GO:0065008 regulation of biological quality; GO:0051896 regulation of protein kinase B signaling; GO:0023051 regulation of signaling; GO:1902533 positive regulation of intracellular signal transduction; GO:0044699 single-organism process; GO:0050896 response to stimulus; GO:0…	GO:0005576 extracellular region;	GO:0008233 peptidase activity; GO:0043167 ion binding; GO:0008236 serine-type peptidase activity; GO:0005515 protein binding; GO:0016787 hydrolase activity; GO:0004175 endopeptidase activity; GO:0004252 serine-type endopeptidase activity; GO:0017171 serine hydrolase activity; GO:0003824 catalytic activity; GO:0005488 binding; GO:0005543 phospholipid binding; GO:0008289 lipid binding; GO:0043169 c…	K01314			IPR009003; IPR017857; IPR000294; IPR001254; IPR001881; IPR000742; IPR009030;	Peptidase S1, PA clan; Coagulation factor, subgroup, Gla domain; Gamma-carboxyglutamic acid-rich (GLA) domain; Serine proteases, trypsin domain; EGF-like calcium-binding domain; EGF-like domain; Growth factor receptor cysteine-rich domain;
A0M8U1	Suppressor of tumorigenicity 7 protein homolog OS=Gallus gallus GN=ST7	5.90583	Up	0.0286713	ST7	63.415	1.3619	2.2	1	4	1	plasma membrane		GO:0031224 intrinsic component of membrane; GO:0016020 membrane; GO:0016021 integral component of membrane; GO:0044425 membrane part;	GO:0005515 protein binding; GO:0005488 binding;				IPR011990;	Tetratricopeptide-like helical domain;
A0A1D5NX72	Brefeldin A-inhibited guanine nucleotide-exchange protein 3 OS=Homo sapiens GN=ARFGEF3 PE=1 SV=3	5.28395	Up	0.0149448	ARFGEF3	164.84	1.3347	0.7	1	1	1	cytoplasm			GO:0005488 binding;	K17572			IPR011989; IPR016024; IPR015403;	Armadillo-like helical; Armadillo-type fold; Sec7, C-terminal;
H9L1C4	Zinc transporter ZIP3 OS=Bos taurus GN=SLC39A3 PE=2 SV=1	5.07019	Up	0.0474581	SLC39A3	33.616	1.3425	5.7	2	2	2	plasma membrane	GO:0044707 single-multicellular organism process; GO:0016043 cellular component organization; GO:0065008 regulation of biological quality; GO:0034220 ion transmembrane transport; GO:0072511 divalent inorganic cation transport; GO:0048568 embryonic organ development; GO:0043009 chordate embryonic development; GO:0030001 metal ion transport; GO:0048869 cellular developmental process; GO:0032989 cel…	GO:0031224 intrinsic component of membrane; GO:0016020 membrane; GO:0016021 integral component of membrane; GO:0044425 membrane part;	GO:0046873 metal ion transmembrane transporter activity; GO:0072509 divalent inorganic cation transmembrane transporter activity; GO:0015075 ion transmembrane transporter activity; GO:0005385 zinc ion transmembrane transporter activity; GO:0046915 transition metal ion transmembrane transporter activity; GO:0022892 substrate-specific transporter activity; GO:0022890 inorganic cation transmembrane …	K14709
A0A1L1RV31	Prothrombin OS=Gallus gallus GN=F2	4.99367	Up	0.0223129	F2	69.107	312.54	36.7	23	68	23	extracellular	GO:0044707 single-multicellular organism process; GO:0007596 blood coagulation; GO:0065008 regulation of biological quality; GO:0050878 regulation of body fluid levels; GO:0006950 response to stress; GO:0044699 single-organism process; GO:0044238 primary metabolic process; GO:0050896 response to stimulus; GO:0032501 multicellular organismal process; GO:0007599 hemostasis; GO:0071704 organic subst…	GO:0005576 extracellular region;	GO:0004252 serine-type endopeptidase activity; GO:0004175 endopeptidase activity; GO:0008233 peptidase activity; GO:0003824 catalytic activity; GO:0017171 serine hydrolase activity; GO:0005488 binding; GO:0043167 ion binding; GO:0008236 serine-type peptidase activity; GO:0043169 cation binding; GO:0046872 metal ion binding; GO:0070011 peptidase activity, acting on L-amino acid peptides; GO:001678…	K01313	F2; coagulation factor II (thrombin) [EC:3.4.21.5]	gga04080 Neuroactive ligand-receptor interaction - Gallus gallus (chicken); gga04810 Regulation of actin cytoskeleton - Gallus gallus (chicken);	IPR009003; IPR000294; IPR017857; IPR000001; IPR001254; IPR018992; IPR013806;	Peptidase S1, PA clan; Gamma-carboxyglutamic acid-rich (GLA) domain; Coagulation factor, subgroup, Gla domain; Kringle; Serine proteases, trypsin domain; Thrombin light chain; Kringle-like fold;
Q5G8Y9	Apolipoprotein D OS=Gallus gallus GN=ApoD	4.91512	Up	0.0290957	ApoD	21.705	36.57	20.1	4	6	4	extracellular	GO:2000405 negative regulation of T cell migration; GO:1903533 regulation of protein targeting; GO:0090317 negative regulation of intracellular protein transport; GO:0019216 regulation of lipid metabolic process; GO:0031347 regulation of defense response; GO:0008285 negative regulation of cell proliferation; GO:0006006 glucose metabolic process; GO:1900015 regulation of cytokine production involv…	GO:0070062 extracellular exosome; GO:0043226 organelle; GO:0005615 extracellular space; GO:0044421 extracellular region part; GO:0005622 intracellular; GO:0044464 cell part; GO:0005737 cytoplasm; GO:0031982 vesicle; GO:1903561 extracellular vesicle; GO:0048471 perinuclear region of cytoplasm; GO:0044424 intracellular part; GO:0005623 cell; GO:0043227 membrane-bounded organelle; GO:0005576 extrace…	GO:0097159 organic cyclic compound binding; GO:0015485 cholesterol binding; GO:0032934 sterol binding; GO:0005488 binding; GO:0043178 alcohol binding; GO:0008289 lipid binding; GO:0005496 steroid binding; GO:0005215 transporter activity; GO:0036094 small molecule binding;	K03098			IPR000566; IPR012674; IPR011038;	Lipocalin/cytosolic fatty-acid binding domain; Calycin; Calycin-like;
E1BT71	Vitamin K-dependent protein Z OS=Mus musculus GN=Proz PE=1 SV=1	4.82838	Up	0.0249205	PROZ	46.462	1.3098	1.7	1	1	1	extracellular	GO:0044707 single-multicellular organism process; GO:0007596 blood coagulation; GO:0065008 regulation of biological quality; GO:0030193 regulation of blood coagulation; GO:0044699 single-organism process; GO:0051241 negative regulation of multicellular organismal process; GO:0048519 negative regulation of biological process; GO:0080134 regulation of response to stress; GO:0050896 response to stim…	GO:0070062 extracellular exosome; GO:0043226 organelle; GO:0005615 extracellular space; GO:0044421 extracellular region part; GO:0031982 vesicle; GO:1903561 extracellular vesicle; GO:0043227 membrane-bounded organelle; GO:0005576 extracellular region; GO:0043230 extracellular organelle;	GO:0004252 serine-type endopeptidase activity; GO:0004175 endopeptidase activity; GO:0008233 peptidase activity; GO:0003824 catalytic activity; GO:0017171 serine hydrolase activity; GO:0005488 binding; GO:0043167 ion binding; GO:0008236 serine-type peptidase activity; GO:0043169 cation binding; GO:0046872 metal ion binding; GO:0070011 peptidase activity, acting on L-amino acid peptides; GO:000551…				IPR009003; IPR017857; IPR000294; IPR001254; IPR001881; IPR000742;	Peptidase S1, PA clan; Coagulation factor, subgroup, Gla domain; Gamma-carboxyglutamic acid-rich (GLA) domain; Serine proteases, trypsin domain; EGF-like calcium-binding domain; EGF-like domain;
B1AC67	Relaxin-like peptide locus B OS=Gallus gallus GN=RFLB	4.79039	Up	0.0092789	RFLB	20.43	42.812	42.7	5	13	5	extracellular	GO:1901077 regulation of relaxation of muscle; GO:0050789 regulation of biological process; GO:1900719 regulation of uterine smooth muscle relaxation; GO:0051240 positive regulation of multicellular organismal process; GO:1901080 regulation of relaxation of smooth muscle; GO:1901079 positive regulation of relaxation of muscle; GO:0044057 regulation of system process; GO:1900721 positive regulatio…	GO:0005623 cell; GO:0005576 extracellular region;	GO:0001664 G-protein coupled receptor binding; GO:0005515 protein binding; GO:0005102 receptor binding; GO:0005488 binding; GO:0005179 hormone activity;	K22000			IPR016179;	Insulin-like;
F1NGY6	Vitamin K-dependent protein C OS=Canis lupus familiaris GN=PROC PE=2 SV=2	4.57399	Up	0.0247905	PROC	48.619	21.68	9.7	3	3	3	extracellular	GO:0010941 regulation of cell death; GO:0007596 blood coagulation; GO:0065008 regulation of biological quality; GO:0048732 gland development; GO:0051241 negative regulation of multicellular organismal process; GO:0044699 single-organism process; GO:0030858 positive regulation of epithelial cell differentiation; GO:0031347 regulation of defense response; GO:0009611 response to wounding; GO:0008152…	GO:0043229 intracellular organelle; GO:0005615 extracellular space; GO:0044421 extracellular region part; GO:0005783 endoplasmic reticulum; GO:0005737 cytoplasm; GO:0012505 endomembrane system; GO:0044424 intracellular part; GO:0005623 cell; GO:0005576 extracellular region; GO:0043231 intracellular membrane-bounded organelle; GO:0043226 organelle; GO:0005622 intracellular; GO:0044464 cell part; G…	GO:0004252 serine-type endopeptidase activity; GO:0004175 endopeptidase activity; GO:0008233 peptidase activity; GO:0017171 serine hydrolase activity; GO:0003824 catalytic activity; GO:0005488 binding; GO:0043167 ion binding; GO:0008236 serine-type peptidase activity; GO:0043169 cation binding; GO:0046872 metal ion binding; GO:0070011 peptidase activity, acting on L-amino acid peptides; GO:001678…	K01344			IPR009003; IPR017857; IPR000294; IPR001254; IPR001881; IPR000742; IPR009030;	Peptidase S1, PA clan; Coagulation factor, subgroup, Gla domain; Gamma-carboxyglutamic acid-rich (GLA) domain; Serine proteases, trypsin domain; EGF-like calcium-binding domain; EGF-like domain; Growth factor receptor cysteine-rich domain;
Q91025	Vitellogenin-3 (Fragments) OS=Gallus gallus GN=VTG3	4.50072	Up	0.0396579	VTG3	38.15	190.31	30.5	11	52	11	extracellular	GO:0006810 transport; GO:0006869 lipid transport; GO:1902578 single-organism localization; GO:0044699 single-organism process; GO:0010876 lipid localization; GO:0071702 organic substance transport; GO:0033036 macromolecule localization; GO:0051179 localization; GO:0044765 single-organism transport; GO:0051234 establishment of localization;		GO:0005319 lipid transporter activity; GO:0022892 substrate-specific transporter activity; GO:0045735 nutrient reservoir activity; GO:0005215 transporter activity;				IPR015816; IPR015819; IPR015258; IPR001747;	Vitellinogen, beta-sheet N-terminal; Lipid transport protein, beta-sheet shell; Vitellinogen, beta-sheet shell; Lipid transport protein, N-terminal;
A0A1D5NYK8	Oncoprotein-induced transcript 3 protein OS=Bos taurus GN=OIT3 PE=2 SV=1	4.47567	Up	0.0140525	OIT3	53.212	13.554	11.5	5	5	5	cytoplasm			GO:0043169 cation binding; GO:0046872 metal ion binding; GO:0005515 protein binding; GO:0005509 calcium ion binding; GO:0005488 binding; GO:0043167 ion binding;				IPR001881; IPR000742; IPR001507;	EGF-like calcium-binding domain; EGF-like domain; Zona pellucida domain;
A0A1L1RY31	60S ribosomal protein L4-B OS=Xenopus laevis GN=rpl4-b PE=2 SV=2	4.17668	Up	0.000474475	RPL4	34.561	63.055	25.8	7	13	7	cytoplasm	GO:0006518 peptide metabolic process; GO:0043043 peptide biosynthetic process; GO:0044267 cellular protein metabolic process; GO:0006807 nitrogen compound metabolic process; GO:0009058 biosynthetic process; GO:0043603 cellular amide metabolic process; GO:0044238 primary metabolic process; GO:1901566 organonitrogen compound biosynthetic process; GO:1901576 organic substance biosynthetic process; G…	GO:0005840 ribosome; GO:0043226 organelle; GO:0043229 intracellular organelle; GO:0043232 intracellular non-membrane-bounded organelle; GO:0044464 cell part; GO:0005622 intracellular; GO:0005737 cytoplasm; GO:0032991 macromolecular complex; GO:0044424 intracellular part; GO:1990904 ribonucleoprotein complex; GO:0005623 cell; GO:0030529 intracellular ribonucleoprotein complex; GO:0044444 cytoplasm…	GO:0003735 structural constituent of ribosome; GO:0005198 structural molecule activity;	K02930	RP-L4e; large subunit ribosomal protein L4e	gga03010 Ribosome - Gallus gallus (chicken);	IPR023574; IPR025755;	Ribosomal protein L4 domain; 60S ribosomal protein L4, C-terminal domain;
Q804X6	Coagulation factor IX OS=Gallus gallus GN=F9	4.09085	Up	0.0132407	F9	51.804	9.0848	7.6	4	8	4	extracellular	GO:0044707 single-multicellular organism process; GO:0007596 blood coagulation; GO:0065008 regulation of biological quality; GO:0050878 regulation of body fluid levels; GO:0006950 response to stress; GO:0044699 single-organism process; GO:0016485 protein processing; GO:0044238 primary metabolic process; GO:0050896 response to stimulus; GO:0032501 multicellular organismal process; GO:0007599 hemos…	GO:0005615 extracellular space; GO:0044421 extracellular region part; GO:0005576 extracellular region;	GO:0004252 serine-type endopeptidase activity; GO:0004175 endopeptidase activity; GO:0008233 peptidase activity; GO:0003824 catalytic activity; GO:0017171 serine hydrolase activity; GO:0005488 binding; GO:0043167 ion binding; GO:0008236 serine-type peptidase activity; GO:0046872 metal ion binding; GO:0043169 cation binding; GO:0070011 peptidase activity, acting on L-amino acid peptides; GO:000551…	K01321			IPR009003; IPR017857; IPR000294; IPR001254; IPR001881; IPR000742;	Peptidase S1, PA clan; Coagulation factor, subgroup, Gla domain; Gamma-carboxyglutamic acid-rich (GLA) domain; Serine proteases, trypsin domain; EGF-like calcium-binding domain; EGF-like domain;
A0A1D5P9N5	Vitellogenin-1 OS=Gallus gallus GN=VTG1	3.85827	Up	0.0295649	VTG1	209.88	323.31	34.8	56	478	56	extracellular	GO:0006810 transport; GO:0006869 lipid transport; GO:1902578 single-organism localization; GO:0044699 single-organism process; GO:0010876 lipid localization; GO:0071702 organic substance transport; GO:0033036 macromolecule localization; GO:0051179 localization; GO:0044765 single-organism transport; GO:0051234 establishment of localization;		GO:0005319 lipid transporter activity; GO:0022892 substrate-specific transporter activity; GO:0005215 transporter activity;				IPR011030; IPR015818; IPR015817; IPR001747; IPR015258; IPR015819; IPR015816; IPR001846; IPR015255;	Vitellinogen, superhelical; Vitellinogen, open beta-sheet, subdomain 2; Vitellinogen, open beta-sheet, subdomain 1; Lipid transport protein, N-terminal; Vitellinogen, beta-sheet shell; Lipid transport protein, beta-sheet shell; Vitellinogen, beta-sheet N-terminal; von Willebrand factor, type D domain; Vitellinogen, open beta-sheet;
A0A1D5P2E0	Coronin OS=Gallus gallus GN=CORO6	3.8377	Up	0.00871302	CORO6	54.924	2.4243	3.7	2	2	2	mitochondria			GO:0005515 protein binding; GO:0005488 binding;	K13886			IPR017986; IPR015943; IPR015048;	WD40-repeat-containing domain; WD40/YVTN repeat-like-containing domain; Domain of unknown function DUF1899;
F1NAE9	Multimerin-1 OS=Homo sapiens GN=MMRN1 PE=1 SV=3	3.61687	Up	0.0239631	MMRN1	133.07	1.884	1.8	2	2	2	extracellular	GO:0009611 response to wounding; GO:0044707 single-multicellular organism process; GO:0007596 blood coagulation; GO:0065008 regulation of biological quality; GO:0050878 regulation of body fluid levels; GO:0006950 response to stress; GO:0042060 wound healing; GO:0044699 single-organism process; GO:0050817 coagulation; GO:0050896 response to stimulus; GO:0032501 multicellular organismal process; GO…	GO:0031012 extracellular matrix; GO:0044421 extracellular region part; GO:0005576 extracellular region;	GO:0005515 protein binding; GO:0005488 binding;				IPR008983; IPR000742; IPR011489; IPR001073;	Tumour necrosis factor-like domain; EGF-like domain; EMI domain; C1q domain;
Q6QLR1	Gallinacin-9 OS=Gallus gallus GN=GAL9	3.56231	Up	0.0311529	GAL9	7.2784	1.6117	14.9	1	1	1	extracellular	GO:0065008 regulation of biological quality; GO:0050829 defense response to Gram-negative bacterium; GO:0009620 response to fungus; GO:0006950 response to stress; GO:0042742 defense response to bacterium; GO:0098542 defense response to other organism; GO:0043207 response to external biotic stimulus; GO:0035821 modification of morphology or physiology of other organism; GO:0050896 response to stim…	GO:0005615 extracellular space; GO:0044421 extracellular region part; GO:0044464 cell part; GO:0005622 intracellular; GO:0005737 cytoplasm; GO:0044424 intracellular part; GO:0005623 cell; GO:0005576 extracellular region;
F6QGI8	"Fructose-1,6-bisphosphatase 1 OS=Sus scrofa GN=FBP1 PE=1 SV=4"	3.55037	Up	0.0484067	FBP1	36.73	9.9275	13.3	3	6	3	cytoplasm	GO:0044085 cellular component biogenesis; GO:0071286 cellular response to magnesium ion; GO:0045980 negative regulation of nucleotide metabolic process; GO:0006002 fructose 6-phosphate metabolic process; GO:0044237 cellular metabolic process; GO:0006006 glucose metabolic process; GO:0001558 regulation of cell growth; GO:0045978 negative regulation of nucleoside metabolic process; GO:0008152 metab…	GO:0044421 extracellular region part; GO:0031982 vesicle; GO:0005737 cytoplasm; GO:0044424 intracellular part; GO:0005623 cell; GO:0005829 cytosol; GO:0005576 extracellular region; GO:0043226 organelle; GO:0070062 extracellular exosome; GO:0005622 intracellular; GO:0044464 cell part; GO:1903561 extracellular vesicle; GO:0043227 membrane-bounded organelle; GO:0043230 extracellular organelle; GO:00…	GO:1901265 nucleoside phosphate binding; GO:0016791 phosphatase activity; GO:0005515 protein binding; GO:0016787 hydrolase activity; GO:0097159 organic cyclic compound binding; GO:1901363 heterocyclic compound binding; GO:0042802 identical protein binding; GO:0016208 AMP binding; GO:0032553 ribonucleotide binding; GO:0003824 catalytic activity; GO:0005488 binding; GO:0032550 purine ribonucleoside…	K03841	FBP; fructose-1,6-bisphosphatase I [EC:3.1.3.11]	gga00010 Glycolysis / Gluconeogenesis - Gallus gallus (chicken); gga00030 Pentose phosphate pathway - Gallus gallus (chicken); gga01100 Metabolic pathways - Gallus gallus (chicken); gga00051 Fructose and mannose metabolism - Gallus gallus (chicken); gga01200 Carbon metabolism - Gallus gallus (chicken); gga04910 Insulin signaling pathway - Gallus gallus (chicken);	IPR033391;	Fructose-1-6-bisphosphatase class I, N-terminal;
A0A1L1RTQ4	Beta-2-glycoprotein 1 OS=Pan troglodytes GN=APOH PE=2 SV=1	3.53613	Up	0.0337054	APOH	38.782	170.24	27.7	10	26	10	extracellular				K17305			IPR000436; IPR015104;	Sushi/SCR/CCP domain; Beta-2-glycoprotein-1 fifth domain;
A0A1D5PNE4	60S ribosomal protein L7a OS=Gallus gallus GN=RPL7A PE=2 SV=2	3.32421	Up	0.000110144	---	29.329	81.046	19.6	5	19	5	cytoplasm	GO:0044085 cellular component biogenesis; GO:0042254 ribosome biogenesis; GO:0022613 ribonucleoprotein complex biogenesis; GO:0071840 cellular component organization or biogenesis;	GO:0044464 cell part; GO:0005622 intracellular; GO:0032991 macromolecular complex; GO:0044424 intracellular part; GO:1990904 ribonucleoprotein complex; GO:0005623 cell; GO:0030529 intracellular ribonucleoprotein complex;		K02936	RP-L7Ae; large subunit ribosomal protein L7Ae	gga03010 Ribosome - Gallus gallus (chicken);	IPR029064; IPR004038;	50S ribosomal protein L30e-like; Ribosomal protein L7Ae/L30e/S12e/Gadd45;
F1NHB8	Counting factor associated protein D OS=Dictyostelium discoideum GN=cfaD PE=1 SV=1	3.16696	Up	0.0089524	---	76.4	22.52	3.7	2	5	2	extracellular	GO:0051603 proteolysis involved in cellular protein catabolic process; GO:0044265 cellular macromolecule catabolic process; GO:0044257 cellular protein catabolic process; GO:0044267 cellular protein metabolic process; GO:0044238 primary metabolic process; GO:0044237 cellular metabolic process; GO:0071704 organic substance metabolic process; GO:1901575 organic substance catabolic process; GO:00081…	GO:0043226 organelle; GO:0043231 intracellular membrane-bounded organelle; GO:0043229 intracellular organelle; GO:0005615 extracellular space; GO:0044421 extracellular region part; GO:0044464 cell part; GO:0005622 intracellular; GO:0005764 lysosome; GO:0005737 cytoplasm; GO:0005773 vacuole; GO:0044424 intracellular part; GO:0043227 membrane-bounded organelle; GO:0005623 cell; GO:0005576 extracell…	GO:0004175 endopeptidase activity; GO:0070011 peptidase activity, acting on L-amino acid peptides; GO:0008234 cysteine-type peptidase activity; GO:0008233 peptidase activity; GO:0016787 hydrolase activity; GO:0004197 cysteine-type endopeptidase activity; GO:0003824 catalytic activity;				IPR013201; IPR000668;	Cathepsin propeptide inhibitor domain (I29); Peptidase C1A, papain C-terminal;
R4GL52	Macrophage-expressed gene 1 protein OS=Bos taurus GN=MPEG1 PE=2 SV=2	3.10789	Up	0.0243406	MPEG1	78.688	-2	1	1	1	1	plasma membrane							IPR020864;	Membrane attack complex component/perforin (MACPF) domain;
P27731	Transthyretin OS=Gallus gallus GN=TTR	2.99163	Up	0.0322547	TTR	16.309	73.697	30	3	8	3	extracellular	GO:0044085 cellular component biogenesis; GO:0065008 regulation of biological quality; GO:0009914 hormone transport; GO:0072337 modified amino acid transport; GO:0022414 reproductive process; GO:0006066 alcohol metabolic process; GO:0048869 cellular developmental process; GO:0044699 single-organism process; GO:0044255 cellular lipid metabolic process; GO:0044764 multi-organism cellular process; G…	GO:0097708 intracellular vesicle; GO:0043229 intracellular organelle; GO:0005615 extracellular space; GO:0044421 extracellular region part; GO:0031410 cytoplasmic vesicle; GO:0005737 cytoplasm; GO:0031982 vesicle; GO:0032991 macromolecular complex; GO:0044424 intracellular part; GO:0005623 cell; GO:0030135 coated vesicle; GO:0005576 extracellular region; GO:0043226 organelle; GO:0030136 clathrin-…	GO:0046982 protein heterodimerization activity; GO:0005102 receptor binding; GO:0042562 hormone binding; GO:0005488 binding; GO:0005179 hormone activity; GO:0046983 protein dimerization activity; GO:0019904 protein domain specific binding; GO:0070324 thyroid hormone binding; GO:0005515 protein binding; GO:0036094 small molecule binding;	K20731			IPR023416;	Transthyretin/hydroxyisourate hydrolase, superfamily;
Q2LK94	Collectin-11 OS=Gallus gallus GN=COLEC11	2.94967	Up	0.00864055	COLEC11	29.503	21.823	10	2	2	2	extracellular	GO:0032502 developmental process; GO:0044707 single-multicellular organism process; GO:0044767 single-organism developmental process; GO:0044699 single-organism process; GO:0007275 multicellular organism development; GO:0032501 multicellular organismal process; GO:0048856 anatomical structure development;	GO:0032991 macromolecular complex; GO:0043234 protein complex; GO:0005576 extracellular region; GO:0005581 collagen trimer;	GO:0030246 carbohydrate binding; GO:0048029 monosaccharide binding; GO:0005488 binding; GO:0005537 mannose binding; GO:0036094 small molecule binding;	K10066	COLEC11; collectin sub-family member 11	gga04145 Phagosome - Gallus gallus (chicken);	IPR001304; IPR016187; IPR033990; IPR016186;	C-type lectin-like; C-type lectin fold; Collectin, C-type lectin-like domain; C-type lectin-like/link domain;
A0A1D5NZP8	Ras GTPase-activating protein nGAP OS=Homo sapiens GN=RASAL2 PE=1 SV=2	2.94338	Up	0.0298064	RASAL2	128.03	4.7512	2.5	3	6	2	nucleus	GO:0050794 regulation of cellular process; GO:0044700 single organism signaling; GO:0051716 cellular response to stimulus; GO:0043547 positive regulation of GTPase activity; GO:0044699 single-organism process; GO:0023052 signaling; GO:0050896 response to stimulus; GO:0043085 positive regulation of catalytic activity; GO:0007165 signal transduction; GO:0050789 regulation of biological process; GO:…		GO:0030234 enzyme regulator activity; GO:0060589 nucleoside-triphosphatase regulator activity; GO:0005488 binding; GO:0030695 GTPase regulator activity; GO:0005515 protein binding; GO:0098772 molecular function regulator; GO:0008047 enzyme activator activity; GO:0005096 GTPase activator activity;	K17633			IPR001936; IPR011993; IPR021887; IPR000008; IPR008936; IPR001849;	Ras GTPase-activating protein; PH domain-like; Domain of unknown function DUF3498; C2 domain; Rho GTPase activation protein; Pleckstrin homology domain;
P08250	Apolipoprotein A-I OS=Gallus gallus GN=APOA1	2.9309	Up	0.013011	APOA1	30.68	166.57	67.4	23	134	23	extracellular	GO:0044085 cellular component biogenesis; GO:0065008 regulation of biological quality; GO:0032371 regulation of sterol transport; GO:0006066 alcohol metabolic process; GO:0009891 positive regulation of biosynthetic process; GO:0045445 myoblast differentiation; GO:0070328 triglyceride homeostasis; GO:0044255 cellular lipid metabolic process; GO:0019216 regulation of lipid metabolic process; GO:004…	GO:0072562 blood microparticle; GO:0005615 extracellular space; GO:0044421 extracellular region part; GO:0032994 protein-lipid complex; GO:1990777 lipoprotein particle; GO:0034358 plasma lipoprotein particle; GO:0032991 macromolecular complex; GO:0042627 chylomicron; GO:0034364 high-density lipoprotein particle; GO:0005576 extracellular region;	GO:0015485 cholesterol binding; GO:0032934 sterol binding; GO:0070653 high-density lipoprotein particle receptor binding; GO:0070405 ammonium ion binding; GO:0005102 receptor binding; GO:0043167 ion binding; GO:0005319 lipid transporter activity; GO:0022892 substrate-specific transporter activity; GO:0005515 protein binding; GO:0098772 molecular function regulator; GO:0005496 steroid binding; GO:…	K08757	APOA1; apolipoprotein A-I	gga03320 PPAR signaling pathway - Gallus gallus (chicken);
E1C897	CathepsinE-A-like protein OS=Gallus gallus GN=LOC417848	2.91093	Up	0.0279761	LOC417848	45.328	126.77	26.2	9	19	9	mitochondria	GO:1901575 organic substance catabolic process; GO:0008152 metabolic process; GO:0030163 protein catabolic process; GO:0009057 macromolecule catabolic process; GO:0006508 proteolysis; GO:0019538 protein metabolic process; GO:0043170 macromolecule metabolic process; GO:0044238 primary metabolic process; GO:0009056 catabolic process; GO:0071704 organic substance metabolic process;		GO:0004175 endopeptidase activity; GO:0008233 peptidase activity; GO:0003824 catalytic activity; GO:0004190 aspartic-type endopeptidase activity; GO:0070011 peptidase activity, acting on L-amino acid peptides; GO:0016787 hydrolase activity; GO:0070001 aspartic-type peptidase activity;				IPR012848; IPR021109; IPR033121;	Aspartic peptidase, N-terminal; Aspartic peptidase domain; Peptidase family A1 domain;
F1NNL8	Translocator protein OS=Rattus norvegicus GN=Tspo PE=1 SV=1	2.80379	Up	0.00410775	TSPO2	18.597	1.7654	4.9	1	2	1	extracellular		GO:0043229 intracellular organelle; GO:0016020 membrane; GO:0005783 endoplasmic reticulum; GO:0005737 cytoplasm; GO:0031224 intrinsic component of membrane; GO:0012505 endomembrane system; GO:0044424 intracellular part; GO:0005623 cell; GO:0016021 integral component of membrane; GO:0043231 intracellular membrane-bounded organelle; GO:0043226 organelle; GO:0005622 intracellular; GO:0044464 cell pa…	GO:0097159 organic cyclic compound binding; GO:0015485 cholesterol binding; GO:0032934 sterol binding; GO:0005488 binding; GO:0043178 alcohol binding; GO:0008289 lipid binding; GO:0005496 steroid binding; GO:0036094 small molecule binding;
Q766V2	Zona pellucida protein D OS=Gallus gallus GN=ZPD	2.72703	Up	0.00610168	ZPD	47.041	8.745	6.9	3	5	3	extracellular		GO:0031224 intrinsic component of membrane; GO:0016020 membrane; GO:0016021 integral component of membrane; GO:0044425 membrane part;	GO:0005515 protein binding; GO:0005488 binding;				IPR000742; IPR001507;	EGF-like domain; Zona pellucida domain;
Q5ZKK3	Anaphase-promoting complex subunit 5 OS=Gallus gallus GN=ANAPC5	2.66892	Up	0.0236659	ANAPC5	85.305	7.919	6.7	5	5	5	cytoplasm	GO:0016043 cellular component organization; GO:0000278 mitotic cell cycle; GO:0016567 protein ubiquitination; GO:0007067 mitotic nuclear division; GO:0048285 organelle fission; GO:0044763 single-organism cellular process; GO:0044267 cellular protein metabolic process; GO:0044699 single-organism process; GO:0070647 protein modification by small protein conjugation or removal; GO:0044238 primary me…	GO:0043229 intracellular organelle; GO:0044446 intracellular organelle part; GO:0031461 cullin-RING ubiquitin ligase complex; GO:0032991 macromolecular complex; GO:0044424 intracellular part; GO:1990234 transferase complex; GO:0005623 cell; GO:0044422 organelle part; GO:0043231 intracellular membrane-bounded organelle; GO:0000152 nuclear ubiquitin ligase complex; GO:0043226 organelle; GO:0005634 …	GO:0005515 protein binding; GO:0005488 binding;	K03352	APC5; anaphase-promoting complex subunit 5	gga04110 Cell cycle - Gallus gallus (chicken); gga04120 Ubiquitin mediated proteolysis - Gallus gallus (chicken); gga04114 Oocyte meiosis - Gallus gallus (chicken); gga04914 Progesterone-mediated oocyte maturation - Gallus gallus (chicken);	IPR026000; IPR011990;	Anaphase-promoting complex subunit 5; Tetratricopeptide-like helical domain;
P02112	Hemoglobin subunit beta OS=Gallus gallus GN=HBB	2.62573	Up	0.00674138	HBB	16.466	132.41	42.9	7	110	6	cytoplasm	GO:0015671 oxygen transport; GO:0006810 transport; GO:0015669 gas transport; GO:1902578 single-organism localization; GO:0044699 single-organism process; GO:0051179 localization; GO:0051234 establishment of localization; GO:0044765 single-organism transport;	GO:0005615 extracellular space; GO:0044421 extracellular region part; GO:0044464 cell part; GO:0005622 intracellular; GO:0005833 hemoglobin complex; GO:0005737 cytoplasm; GO:0032991 macromolecular complex; GO:0044445 cytosolic part; GO:0044424 intracellular part; GO:0043234 protein complex; GO:0005623 cell; GO:0005829 cytosol; GO:0005576 extracellular region; GO:0044444 cytoplasmic part;	GO:0005506 iron ion binding; GO:0019825 oxygen binding; GO:0043167 ion binding; GO:0022892 substrate-specific transporter activity; GO:0030492 hemoglobin binding; GO:0005515 protein binding; GO:1901363 heterocyclic compound binding; GO:0097159 organic cyclic compound binding; GO:0020037 heme binding; GO:0046914 transition metal ion binding; GO:0005488 binding; GO:0043169 cation binding; GO:004687…				IPR009050; IPR000971; IPR012292;	Globin-like; Globin; Globin/Protoglobin;
F1N9E1	Mannan-binding lectin serine protease 1 OS=Homo sapiens GN=MASP1 PE=1 SV=3	2.57543	Up	0.0107253	MASP1	82.31	21.752	6.2	3	3	3	extracellular	GO:0002253 activation of immune response; GO:0006950 response to stress; GO:0002252 immune effector process; GO:0072376 protein activation cascade; GO:0006959 humoral immune response; GO:0002376 immune system process; GO:0044238 primary metabolic process; GO:0050896 response to stimulus; GO:0048518 positive regulation of biological process; GO:0045087 innate immune response; GO:0050776 regulation…	GO:0043229 intracellular organelle; GO:0005615 extracellular space; GO:0044421 extracellular region part; GO:0005737 cytoplasm; GO:0044446 intracellular organelle part; GO:0031981 nuclear lumen; GO:0044424 intracellular part; GO:0005829 cytosol; GO:0005623 cell; GO:0005576 extracellular region; GO:0044422 organelle part; GO:0043226 organelle; GO:0043231 intracellular membrane-bounded organelle; G…	GO:0008233 peptidase activity; GO:0043167 ion binding; GO:0046983 protein dimerization activity; GO:0008236 serine-type peptidase activity; GO:0005515 protein binding; GO:0016787 hydrolase activity; GO:0048306 calcium-dependent protein binding; GO:0004175 endopeptidase activity; GO:0004252 serine-type endopeptidase activity; GO:0042802 identical protein binding; GO:0017171 serine hydrolase activi…	K03992			IPR009003; IPR000859; IPR000436; IPR001254; IPR001881; IPR000742;	Peptidase S1, PA clan; CUB domain; Sushi/SCR/CCP domain; Serine proteases, trypsin domain; EGF-like calcium-binding domain; EGF-like domain;
E1BQZ4	Erythrocyte membrane protein band 4.2 OS=Homo sapiens GN=EPB42 PE=1 SV=3	2.55641	Up	0.00209733	EPB42	79.196	1.6961	1	1	1	1	cytoplasm	GO:0020027 hemoglobin metabolic process; GO:0044707 single-multicellular organism process; GO:0016043 cellular component organization; GO:0065008 regulation of biological quality; GO:0055076 transition metal ion homeostasis; GO:0048869 cellular developmental process; GO:0018149 peptide cross-linking; GO:0044267 cellular protein metabolic process; GO:0055072 iron ion homeostasis; GO:0032989 cellul…	GO:0043229 intracellular organelle; GO:0016020 membrane; GO:0005938 cell cortex; GO:0043232 intracellular non-membrane-bounded organelle; GO:0071944 cell periphery; GO:0005737 cytoplasm; GO:0099568 cytoplasmic region; GO:0030863 cortical cytoskeleton; GO:0044424 intracellular part; GO:0005623 cell; GO:0043228 non-membrane-bounded organelle; GO:0043226 organelle; GO:0005856 cytoskeleton; GO:004444…	GO:0016746 transferase activity, transferring acyl groups; GO:0003824 catalytic activity; GO:0016740 transferase activity; GO:0003810 protein-glutamine gamma-glutamyltransferase activity; GO:0016755 transferase activity, transferring amino-acyl groups;				IPR008958; IPR013783; IPR002931; IPR014756; IPR001102;	Transglutaminase, C-terminal; Immunoglobulin-like fold; Transglutaminase-like; Immunoglobulin E-set; Transglutaminase, N-terminal;
A0A1L1RK42	Natterin-4 OS=Thalassophryne nattereri PE=2 SV=1	2.48883	Up	0.0123183	LOC107049733	41.016	9.544	11.4	4	6	4	extracellular							IPR024518; IPR023307;	Domain of unknown function DUF3421; Aerolysin-like toxin, beta complex domain;
F1NDH2	Angiotensinogen OS=Gallus gallus GN=AGT	2.47839	Up	0.00904468	AGT	51.346	83.466	18.5	7	16	7	endoplasmic reticulum	GO:0044700 single organism signaling; GO:0010941 regulation of cell death; GO:0030335 positive regulation of cell migration; GO:0065008 regulation of biological quality; GO:0032270 positive regulation of cellular protein metabolic process; GO:1905332 positive regulation of morphogenesis of an epithelium; GO:0009891 positive regulation of biosynthetic process; GO:0019216 regulation of lipid metabo…	GO:0070062 extracellular exosome; GO:0043226 organelle; GO:0072562 blood microparticle; GO:0005615 extracellular space; GO:0044421 extracellular region part; GO:0031982 vesicle; GO:1903561 extracellular vesicle; GO:0043227 membrane-bounded organelle; GO:0005576 extracellular region; GO:0043230 extracellular organelle;	GO:0031703 type 2 angiotensin receptor binding; GO:0005102 receptor binding; GO:0005488 binding; GO:0031702 type 1 angiotensin receptor binding; GO:0001664 G-protein coupled receptor binding; GO:0005515 protein binding; GO:0031701 angiotensin receptor binding;	K09821			IPR033834; IPR023796;	Angiotensinogen serpin domain; Serpin domain;
P02259	Histone H5 OS=Gallus gallus	2.38166	Up	0.000607576	---	20.733	5.7259	5.3	1	5	1	mitochondria	GO:0044085 cellular component biogenesis; GO:0034728 nucleosome organization; GO:0034622 cellular macromolecular complex assembly; GO:0006333 chromatin assembly or disassembly; GO:0016043 cellular component organization; GO:0043933 macromolecular complex subunit organization; GO:0065004 protein-DNA complex assembly; GO:0030261 chromosome condensation; GO:0006323 DNA packaging; GO:0051276 chromoso…	GO:0005737 cytoplasm; GO:0032991 macromolecular complex; GO:0044424 intracellular part; GO:0016604 nuclear body; GO:0005623 cell; GO:0044422 organelle part; GO:0044427 chromosomal part; GO:0043228 non-membrane-bounded organelle; GO:0005856 cytoskeleton; GO:0031974 membrane-enclosed lumen; GO:0005654 nucleoplasm; GO:0070013 intracellular organelle lumen; GO:0044454 nuclear chromosome part; GO:0005…	GO:0097159 organic cyclic compound binding; GO:1901363 heterocyclic compound binding; GO:0003677 DNA binding; GO:0003723 RNA binding; GO:0003682 chromatin binding; GO:0031490 chromatin DNA binding; GO:0005488 binding; GO:0003676 nucleic acid binding;	K11275			IPR011991; IPR005818;	Winged helix-turn-helix DNA-binding domain; Linker histone H1/H5, domain H15;
P07630	Carbonic anhydrase 2 OS=Gallus gallus GN=CA2	2.35583	Up	0.00267814	CA2	29.007	117.23	26.9	5	14	5	cytoplasm	GO:0051716 cellular response to stimulus; GO:0071244 cellular response to carbon dioxide; GO:0044281 small molecule metabolic process; GO:1901700 response to oxygen-containing compound; GO:0044763 single-organism cellular process; GO:0044699 single-organism process; GO:0010033 response to organic substance; GO:0050896 response to stimulus; GO:0044237 cellular metabolic process; GO:0010037 respons…	GO:0016020 membrane; GO:0071944 cell periphery; GO:0044464 cell part; GO:0005622 intracellular; GO:0005737 cytoplasm; GO:0044424 intracellular part; GO:0005623 cell; GO:0005886 plasma membrane;	GO:0046914 transition metal ion binding; GO:0003824 catalytic activity; GO:0005488 binding; GO:0043167 ion binding; GO:0016829 lyase activity; GO:0043169 cation binding; GO:0046872 metal ion binding; GO:0016836 hydro-lyase activity; GO:0008270 zinc ion binding; GO:0004089 carbonate dehydratase activity; GO:0016835 carbon-oxygen lyase activity;	K18245	CA2; carbonic anhydrase 2 [EC:4.2.1.1]	gga00910 Nitrogen metabolism - Gallus gallus (chicken);	IPR001148;	Alpha carbonic anhydrase;
A0A1D5NW68	Serum albumin OS=Gallus gallus GN=ALB	2.30632	Up	0.0216051	ALB	69.89	323.31	70.6	46	658	46	extracellular	GO:0006810 transport; GO:0051179 localization; GO:0051234 establishment of localization;	GO:0005615 extracellular space; GO:0044421 extracellular region part; GO:0005576 extracellular region;		K16141			IPR014760; IPR020858;	Serum albumin, N-terminal; Serum albumin-like;
A0A1D5PSG8	COMM domain-containing protein 10 OS=Homo sapiens GN=COMMD10 PE=1 SV=1	2.24623	Up	0.0175855	COMMD10	16.768	1.9399	8.2	1	1	1	cytoplasm							IPR017920;	COMM domain;
E1BS56	Alpha-1-antiproteinase 2 OS=Equus caballus PE=1 SV=2	2.24096	Up	0.0190369	SERPINA4	47.736	29.295	21.2	8	16	8	extracellular	GO:0050794 regulation of cellular process; GO:0052548 regulation of endopeptidase activity; GO:0010951 negative regulation of endopeptidase activity; GO:0045861 negative regulation of proteolysis; GO:0080090 regulation of primary metabolic process; GO:0060255 regulation of macromolecule metabolic process; GO:0030162 regulation of proteolysis; GO:0031324 negative regulation of cellular metabolic p…	GO:0005615 extracellular space; GO:0044421 extracellular region part; GO:0005576 extracellular region;	GO:0004867 serine-type endopeptidase inhibitor activity; GO:0030234 enzyme regulator activity; GO:0030414 peptidase inhibitor activity; GO:0061134 peptidase regulator activity; GO:0061135 endopeptidase regulator activity; GO:0098772 molecular function regulator; GO:0004857 enzyme inhibitor activity; GO:0004866 endopeptidase inhibitor activity;	K04525			IPR023796;	Serpin domain;
A0A1D5P5V5	Complement C4 OS=Rattus norvegicus GN=C4 PE=1 SV=3	2.2399	Up	0.00752514	C4	178.82	103.81	11.1	13	26	13	mitochondria	GO:0050794 regulation of cellular process; GO:0052548 regulation of endopeptidase activity; GO:0010951 negative regulation of endopeptidase activity; GO:0045861 negative regulation of proteolysis; GO:0080090 regulation of primary metabolic process; GO:0060255 regulation of macromolecule metabolic process; GO:0030162 regulation of proteolysis; GO:0031324 negative regulation of cellular metabolic p…	GO:0005615 extracellular space; GO:0044421 extracellular region part; GO:0005576 extracellular region;	GO:0030234 enzyme regulator activity; GO:0005488 binding; GO:0030414 peptidase inhibitor activity; GO:0061134 peptidase regulator activity; GO:0005515 protein binding; GO:0061135 endopeptidase regulator activity; GO:0004857 enzyme inhibitor activity; GO:0098772 molecular function regulator; GO:0004866 endopeptidase inhibitor activity;	K03989			IPR008993; IPR001599; IPR011626; IPR000020; IPR002890; IPR011625; IPR009048; IPR001134; IPR008930; IPR018933; IPR019565; IPR018081;	Tissue inhibitor of metalloproteinases-like, OB-fold; Alpha-2-macroglobulin; Alpha-macroglobulin complement component; Anaphylatoxin/fibulin; Alpha-2-macroglobulin, N-terminal; Alpha-2-macroglobulin, N-terminal 2; Alpha-macroglobulin, receptor-binding; Netrin domain; Terpenoid cyclases/protein prenyltransferase alpha-alpha toroid; Netrin module, non-TIMP type; Alpha-2-macroglobulin, thiol-ester b…
F1NIU3	Inter-alpha-trypsin inhibitor heavy chain H2 OS=Homo sapiens GN=ITIH2 PE=1 SV=2	2.21698	Up	0.015654	ITIH2	106.74	112.23	11.5	11	29	11	endoplasmic reticulum	GO:0050794 regulation of cellular process; GO:0010951 negative regulation of endopeptidase activity; GO:0060255 regulation of macromolecule metabolic process; GO:0031324 negative regulation of cellular metabolic process; GO:0048523 negative regulation of cellular process; GO:0048519 negative regulation of biological process; GO:0051346 negative regulation of hydrolase activity; GO:0030203 glycosa…	GO:0070062 extracellular exosome; GO:0043226 organelle; GO:0072562 blood microparticle; GO:0005615 extracellular space; GO:0044421 extracellular region part; GO:0031982 vesicle; GO:1903561 extracellular vesicle; GO:0043227 membrane-bounded organelle; GO:0005576 extracellular region; GO:0043230 extracellular organelle;	GO:0004867 serine-type endopeptidase inhibitor activity; GO:0030234 enzyme regulator activity; GO:0030414 peptidase inhibitor activity; GO:0061134 peptidase regulator activity; GO:0061135 endopeptidase regulator activity; GO:0098772 molecular function regulator; GO:0004857 enzyme inhibitor activity; GO:0004866 endopeptidase inhibitor activity;	K19015			IPR010600; IPR013694; IPR002035;	Inter-alpha-trypsin inhibitor heavy chain, C-terminal; VIT domain; von Willebrand factor, type A;
F1NHT5	Fetuin-B OS=Bos taurus GN=FETUB PE=1 SV=1	2.20345	Up	0.0331144	FETUB	44.137	71.342	25.6	8	9	8	extracellular	GO:0000003 reproduction; GO:0050794 regulation of cellular process; GO:0010951 negative regulation of endopeptidase activity; GO:0035036 sperm-egg recognition; GO:0022414 reproductive process; GO:0060255 regulation of macromolecule metabolic process; GO:0009988 cell-cell recognition; GO:0044699 single-organism process; GO:0031324 negative regulation of cellular metabolic process; GO:0048523 negat…	GO:0070062 extracellular exosome; GO:0043226 organelle; GO:0044421 extracellular region part; GO:0031982 vesicle; GO:1903561 extracellular vesicle; GO:0043227 membrane-bounded organelle; GO:0005576 extracellular region; GO:0043230 extracellular organelle;	GO:0030234 enzyme regulator activity; GO:0030414 peptidase inhibitor activity; GO:0061134 peptidase regulator activity; GO:0061135 endopeptidase regulator activity; GO:0008191 metalloendopeptidase inhibitor activity; GO:0098772 molecular function regulator; GO:0004857 enzyme inhibitor activity; GO:0004866 endopeptidase inhibitor activity; GO:0004869 cysteine-type endopeptidase inhibitor activity;				IPR000010; IPR025764;	Cystatin domain; Fetuin-B-type cystatin domain;
F1NPN3	Protein Z-dependent protease inhibitor OS=Homo sapiens GN=SERPINA10 PE=1 SV=1	2.19378	Up	0.0237231	SERPINA10	51.261	9.461	8.2	4	4	4	cytoplasm	GO:0050794 regulation of cellular process; GO:0044707 single-multicellular organism process; GO:0007596 blood coagulation; GO:0065008 regulation of biological quality; GO:0010951 negative regulation of endopeptidase activity; GO:0060255 regulation of macromolecule metabolic process; GO:0044699 single-organism process; GO:0031324 negative regulation of cellular metabolic process; GO:0048523 negati…	GO:0070062 extracellular exosome; GO:0043226 organelle; GO:0005615 extracellular space; GO:0044421 extracellular region part; GO:0031982 vesicle; GO:1903561 extracellular vesicle; GO:0043227 membrane-bounded organelle; GO:0005576 extracellular region; GO:0043230 extracellular organelle;	GO:0004867 serine-type endopeptidase inhibitor activity; GO:0030234 enzyme regulator activity; GO:0030414 peptidase inhibitor activity; GO:0061134 peptidase regulator activity; GO:0061135 endopeptidase regulator activity; GO:0098772 molecular function regulator; GO:0004857 enzyme inhibitor activity; GO:0004866 endopeptidase inhibitor activity;	K04525			IPR023796; IPR033835;	Serpin domain; Protein Z-dependent peptidase inhibitor;
P02001	Hemoglobin subunit alpha-D OS=Gallus gallus GN=HBAD	2.18773	Up	0.00309405	HBAD	15.695	165.11	56	7	60	6	cytoplasm	GO:0015671 oxygen transport; GO:0006810 transport; GO:0015669 gas transport; GO:1902578 single-organism localization; GO:0044699 single-organism process; GO:0051179 localization; GO:0051234 establishment of localization; GO:0044765 single-organism transport;	GO:0044421 extracellular region part; GO:0005833 hemoglobin complex; GO:0005737 cytoplasm; GO:0031982 vesicle; GO:0032991 macromolecular complex; GO:0044424 intracellular part; GO:0005623 cell; GO:0005829 cytosol; GO:0005576 extracellular region; GO:0043226 organelle; GO:0070062 extracellular exosome; GO:0005622 intracellular; GO:0044464 cell part; GO:1903561 extracellular vesicle; GO:0044445 cyt…	GO:0097159 organic cyclic compound binding; GO:1901363 heterocyclic compound binding; GO:0020037 heme binding; GO:0005506 iron ion binding; GO:0046914 transition metal ion binding; GO:0019825 oxygen binding; GO:0005488 binding; GO:0043167 ion binding; GO:0022892 substrate-specific transporter activity; GO:0046872 metal ion binding; GO:0043169 cation binding; GO:0005344 oxygen transporter activity…				IPR009050; IPR000971; IPR012292;	Globin-like; Globin; Globin/Protoglobin;
P81476	Ribonuclease CL2 OS=Gallus gallus	2.17393	Up	0.0400906	---	13.433	3.1124	9.1	1	2	1	extracellular	GO:0008152 metabolic process; GO:0006725 cellular aromatic compound metabolic process; GO:0090304 nucleic acid metabolic process; GO:0046483 heterocycle metabolic process; GO:0006139 nucleobase-containing compound metabolic process; GO:1901360 organic cyclic compound metabolic process; GO:0006807 nitrogen compound metabolic process; GO:0034641 cellular nitrogen compound metabolic process; GO:0043…	GO:0005576 extracellular region;	GO:0097159 organic cyclic compound binding; GO:1901363 heterocyclic compound binding; GO:0003824 catalytic activity; GO:0005488 binding; GO:0003676 nucleic acid binding; GO:0016788 hydrolase activity, acting on ester bonds; GO:0004518 nuclease activity; GO:0016787 hydrolase activity; GO:0004519 endonuclease activity;	K16631			IPR023412;	Ribonuclease A-domain;
P01994	Hemoglobin subunit alpha-A OS=Gallus gallus GN=HBAA	2.17356	Up	0.00421334	HBAA	15.429	80.38	26.1	4	40	2	cytoplasm	GO:0015671 oxygen transport; GO:0006810 transport; GO:0015669 gas transport; GO:1902578 single-organism localization; GO:0044699 single-organism process; GO:0051179 localization; GO:0051234 establishment of localization; GO:0044765 single-organism transport;	GO:0005615 extracellular space; GO:0044421 extracellular region part; GO:0044464 cell part; GO:0005622 intracellular; GO:0005833 hemoglobin complex; GO:0005737 cytoplasm; GO:0032991 macromolecular complex; GO:0044445 cytosolic part; GO:0044424 intracellular part; GO:0043234 protein complex; GO:0005623 cell; GO:0005829 cytosol; GO:0005576 extracellular region; GO:0044444 cytoplasmic part;	GO:0097159 organic cyclic compound binding; GO:1901363 heterocyclic compound binding; GO:0020037 heme binding; GO:0005506 iron ion binding; GO:0046914 transition metal ion binding; GO:0019825 oxygen binding; GO:0005488 binding; GO:0043167 ion binding; GO:0022892 substrate-specific transporter activity; GO:0046872 metal ion binding; GO:0043169 cation binding; GO:0005344 oxygen transporter activity…	K13822			IPR009050; IPR000971; IPR012292;	Globin-like; Globin; Globin/Protoglobin;
F1NI98	Protein kintoun OS=Gallus gallus GN=DNAAF2	2.1716	Up	0.0144441	DNAAF2	78.462	3.6138	1.8	1	1	1	nucleus	GO:0044085 cellular component biogenesis; GO:0016043 cellular component organization; GO:0001101 response to acid chemical; GO:0051674 localization of cell; GO:1901700 response to oxygen-containing compound; GO:0060271 cilium assembly; GO:0044699 single-organism process; GO:0070286 axonemal dynein complex assembly; GO:0050896 response to stimulus; GO:0044782 cilium organization; GO:0033993 respon…	GO:0044464 cell part; GO:0005622 intracellular; GO:0005737 cytoplasm; GO:0044424 intracellular part; GO:0005829 cytosol; GO:0005623 cell; GO:0044444 cytoplasmic part;		K19751
F1NWX6	Plasminogen OS=Gallus gallus GN=PLG	2.1692	Up	0.024307	PLG	90.763	190.44	43.8	33	68	33	extracellular	GO:0007596 blood coagulation; GO:0065008 regulation of biological quality; GO:0051674 localization of cell; GO:0048869 cellular developmental process; GO:0045445 myoblast differentiation; GO:0051241 negative regulation of multicellular organismal process; GO:0044699 single-organism process; GO:0009611 response to wounding; GO:0042730 fibrinolysis; GO:0008152 metabolic process; GO:0032102 negative…	GO:0016020 membrane; GO:0044459 plasma membrane part; GO:0019898 extrinsic component of membrane; GO:0044425 membrane part; GO:0044464 cell part; GO:0071944 cell periphery; GO:0019897 extrinsic component of plasma membrane; GO:0005623 cell; GO:0005576 extracellular region; GO:0005886 plasma membrane;	GO:0004252 serine-type endopeptidase activity; GO:0004175 endopeptidase activity; GO:0008233 peptidase activity; GO:0003824 catalytic activity; GO:0017171 serine hydrolase activity; GO:0008236 serine-type peptidase activity; GO:0070011 peptidase activity, acting on L-amino acid peptides; GO:0016787 hydrolase activity;	K01315	PLG; plasminogen [EC:3.4.21.7]	gga04080 Neuroactive ligand-receptor interaction - Gallus gallus (chicken); gga05164 Influenza A - Gallus gallus (chicken);	IPR009003; IPR003609; IPR000001; IPR001254; IPR013806;	Peptidase S1, PA clan; PAN/Apple domain; Kringle; Serine proteases, trypsin domain; Kringle-like fold;
F1NF64	Complement factor I OS=Mus musculus GN=Cfi PE=1 SV=3	2.14734	Up	0.0471333	CFI	67.214	82.77	18.8	8	15	8	extracellular	GO:0030449 regulation of complement activation; GO:2000257 regulation of protein activation cascade; GO:0060255 regulation of macromolecule metabolic process; GO:0002920 regulation of humoral immune response; GO:0002673 regulation of acute inflammatory response; GO:0080134 regulation of response to stress; GO:0031347 regulation of defense response; GO:0051234 establishment of localization; GO:007…	GO:0016020 membrane; GO:0005615 extracellular space; GO:0044421 extracellular region part; GO:0005576 extracellular region;	GO:0004252 serine-type endopeptidase activity; GO:0004175 endopeptidase activity; GO:0060089 molecular transducer activity; GO:0008233 peptidase activity; GO:0004872 receptor activity; GO:0003824 catalytic activity; GO:0017171 serine hydrolase activity; GO:0005488 binding; GO:0008236 serine-type peptidase activity; GO:0038024 cargo receptor activity; GO:0070011 peptidase activity, acting on L-ami…	K01333			IPR009003; IPR003884; IPR017448; IPR002350; IPR001190; IPR001254;	Peptidase S1, PA clan; Factor I / membrane attack complex; SRCR-like domain; Kazal domain; SRCR domain; Serine proteases, trypsin domain;
O93601	Apolipoprotein AIV OS=Gallus gallus GN=apoAIV	2.14687	Up	0.0252393	apoAIV	40.852	323.31	67.5	22	53	22	extracellular	GO:0044085 cellular component biogenesis; GO:0006801 superoxide metabolic process; GO:0065008 regulation of biological quality; GO:0007586 digestion; GO:0032371 regulation of sterol transport; GO:0006066 alcohol metabolic process; GO:0009891 positive regulation of biosynthetic process; GO:0070328 triglyceride homeostasis; GO:0044255 cellular lipid metabolic process; GO:0019216 regulation of lipid…	GO:0005615 extracellular space; GO:0044421 extracellular region part; GO:0031982 vesicle; GO:0034358 plasma lipoprotein particle; GO:0034385 triglyceride-rich plasma lipoprotein particle; GO:0032991 macromolecular complex; GO:0034364 high-density lipoprotein particle; GO:0042627 chylomicron; GO:0005623 cell; GO:0034361 very-low-density lipoprotein particle; GO:0005576 extracellular region; GO:004…	GO:0015485 cholesterol binding; GO:0032934 sterol binding; GO:0070405 ammonium ion binding; GO:0046983 protein dimerization activity; GO:0043167 ion binding; GO:0005319 lipid transporter activity; GO:0016209 antioxidant activity; GO:0022892 substrate-specific transporter activity; GO:0005515 protein binding; GO:0005507 copper ion binding; GO:0098772 molecular function regulator; GO:0005496 steroi…	K08760
P81475	Complement factor B-like protease (Fragment) OS=Gallus gallus	2.13315	Up	0.0091613	---	24.275	21.522	9.6	2	3	2	extracellular	GO:0016064 immunoglobulin mediated immune response; GO:0002252 immune effector process; GO:0006959 humoral immune response; GO:0050896 response to stimulus; GO:0045087 innate immune response; GO:0019724 B cell mediated immunity; GO:0071704 organic substance metabolic process; GO:0006956 complement activation; GO:0008152 metabolic process; GO:0002250 adaptive immune response; GO:0006958 complement…	GO:0005576 extracellular region;	GO:0004252 serine-type endopeptidase activity; GO:0004175 endopeptidase activity; GO:0008233 peptidase activity; GO:0003824 catalytic activity; GO:0017171 serine hydrolase activity; GO:0008236 serine-type peptidase activity; GO:0070011 peptidase activity, acting on L-amino acid peptides; GO:0016787 hydrolase activity;	K01332			IPR000436;	Sushi/SCR/CCP domain;
E1C6L4	Vitamin K-dependent protein S OS=Bos taurus GN=PROS1 PE=1 SV=1	2.09927	Up	0.0177647	PROS1	74.1	60.064	12.2	6	8	6	extracellular	GO:0065008 regulation of biological quality; GO:0050878 regulation of body fluid levels; GO:0030193 regulation of blood coagulation; GO:0051241 negative regulation of multicellular organismal process; GO:0032101 regulation of response to external stimulus; GO:0048585 negative regulation of response to stimulus; GO:0048519 negative regulation of biological process; GO:0080134 regulation of respons…	GO:0070062 extracellular exosome; GO:0043226 organelle; GO:0072562 blood microparticle; GO:0005615 extracellular space; GO:0044421 extracellular region part; GO:0031982 vesicle; GO:1903561 extracellular vesicle; GO:0043227 membrane-bounded organelle; GO:0005576 extracellular region; GO:0043230 extracellular organelle;	GO:0043169 cation binding; GO:0046872 metal ion binding; GO:0005515 protein binding; GO:0005509 calcium ion binding; GO:0005488 binding; GO:0043167 ion binding;	K03908			IPR017857; IPR000294; IPR001881; IPR000742; IPR009030; IPR013320; IPR001791;	Coagulation factor, subgroup, Gla domain; Gamma-carboxyglutamic acid-rich (GLA) domain; EGF-like calcium-binding domain; EGF-like domain; Growth factor receptor cysteine-rich domain; Concanavalin A-like lectin/glucanase domain; Laminin G domain;
F1NPD3	60S ribosomal protein L18a OS=Gallus gallus GN=C1H12ORF66	2.09391	Up	0.0255019	C1H12ORF66	20.81	54.166	19.9	3	8	3	nucleus	GO:0006518 peptide metabolic process; GO:0043043 peptide biosynthetic process; GO:0044267 cellular protein metabolic process; GO:0006807 nitrogen compound metabolic process; GO:0009058 biosynthetic process; GO:0043603 cellular amide metabolic process; GO:0044238 primary metabolic process; GO:1901566 organonitrogen compound biosynthetic process; GO:1901576 organic substance biosynthetic process; G…	GO:0005840 ribosome; GO:0043229 intracellular organelle; GO:0043232 intracellular non-membrane-bounded organelle; GO:0022625 cytosolic large ribosomal subunit; GO:0044446 intracellular organelle part; GO:0005737 cytoplasm; GO:0032991 macromolecular complex; GO:0044424 intracellular part; GO:0005829 cytosol; GO:0005623 cell; GO:0044422 organelle part; GO:0043228 non-membrane-bounded organelle; GO:…	GO:0003735 structural constituent of ribosome; GO:0005198 structural molecule activity;	K02882	RP-L18Ae; large subunit ribosomal protein L18Ae	gga03010 Ribosome - Gallus gallus (chicken);	IPR023573;	Ribosomal protein 50S-L18Ae/60S-L20/60S-L18A;
P01012	Ovalbumin OS=Gallus gallus GN=SERPINB14	2.09074	Up	0.0464893	SERPINB14	42.881	150.98	22.3	6	18	6	cytoplasm	GO:0050794 regulation of cellular process; GO:0080144 amino acid homeostasis; GO:0044707 single-multicellular organism process; GO:0010951 negative regulation of endopeptidase activity; GO:0065008 regulation of biological quality; GO:0032570 response to progesterone; GO:0043627 response to estrogen; GO:0060255 regulation of macromolecule metabolic process; GO:1901700 response to oxygen-containing…	GO:0005615 extracellular space; GO:0044421 extracellular region part; GO:0005783 endoplasmic reticulum; GO:0031410 cytoplasmic vesicle; GO:0031982 vesicle; GO:0005737 cytoplasm; GO:0044433 cytoplasmic vesicle part; GO:0044424 intracellular part; GO:0005623 cell; GO:0044422 organelle part; GO:0005769 early endosome; GO:0031905 early endosome lumen; GO:0032010 phagolysosome; GO:0031974 membrane-enc…	GO:0004867 serine-type endopeptidase inhibitor activity; GO:0030234 enzyme regulator activity; GO:0005488 binding; GO:0043167 ion binding; GO:0030414 peptidase inhibitor activity; GO:0061134 peptidase regulator activity; GO:0046872 metal ion binding; GO:0043169 cation binding; GO:0061135 endopeptidase regulator activity; GO:0005509 calcium ion binding; GO:0098772 molecular function regulator; GO:…				IPR023796;	Serpin domain;
R4GMH5	Plasminogen OS=Gallus gallus GN=LOC428593	2.09037	Up	0.0162719	LOC428593	93.294	9.5143	4.6	4	5	4	extracellular	GO:0044707 single-multicellular organism process; GO:0007596 blood coagulation; GO:0065008 regulation of biological quality; GO:0030193 regulation of blood coagulation; GO:0051241 negative regulation of multicellular organismal process; GO:0044699 single-organism process; GO:0080134 regulation of response to stress; GO:0048519 negative regulation of biological process; GO:0050896 response to stim…	GO:0005576 extracellular region;	GO:0004252 serine-type endopeptidase activity; GO:0004175 endopeptidase activity; GO:0008233 peptidase activity; GO:0003824 catalytic activity; GO:0017171 serine hydrolase activity; GO:0008236 serine-type peptidase activity; GO:0070011 peptidase activity, acting on L-amino acid peptides; GO:0016787 hydrolase activity;	K01315	PLG; plasminogen [EC:3.4.21.7]	gga04080 Neuroactive ligand-receptor interaction - Gallus gallus (chicken); gga05164 Influenza A - Gallus gallus (chicken);	IPR009003; IPR003609; IPR000001; IPR001254; IPR013806;	Peptidase S1, PA clan; PAN/Apple domain; Kringle; Serine proteases, trypsin domain; Kringle-like fold;
A0A1D5PU94	Complement C4 OS=Rattus norvegicus GN=C4 PE=1 SV=3	2.05498	Up	0.0199743	LOC418892	189.99	323.31	30.9	47	114	46	extracellular	GO:0050794 regulation of cellular process; GO:0052548 regulation of endopeptidase activity; GO:0010951 negative regulation of endopeptidase activity; GO:0045861 negative regulation of proteolysis; GO:0080090 regulation of primary metabolic process; GO:0060255 regulation of macromolecule metabolic process; GO:0030162 regulation of proteolysis; GO:0031324 negative regulation of cellular metabolic p…	GO:0005615 extracellular space; GO:0044421 extracellular region part; GO:0005576 extracellular region;	GO:0030234 enzyme regulator activity; GO:0005488 binding; GO:0030414 peptidase inhibitor activity; GO:0061134 peptidase regulator activity; GO:0005515 protein binding; GO:0061135 endopeptidase regulator activity; GO:0004857 enzyme inhibitor activity; GO:0098772 molecular function regulator; GO:0004866 endopeptidase inhibitor activity;	K03989			IPR008993; IPR001599; IPR011626; IPR000020; IPR002890; IPR011625; IPR009048; IPR001134; IPR018933; IPR008930; IPR019565; IPR018081;	Tissue inhibitor of metalloproteinases-like, OB-fold; Alpha-2-macroglobulin; Alpha-macroglobulin complement component; Anaphylatoxin/fibulin; Alpha-2-macroglobulin, N-terminal; Alpha-2-macroglobulin, N-terminal 2; Alpha-macroglobulin, receptor-binding; Netrin domain; Netrin module, non-TIMP type; Terpenoid cyclases/protein prenyltransferase alpha-alpha toroid; Alpha-2-macroglobulin, thiol-ester b…
A0A1D5NTR6	60S ribosomal protein L34 OS=Homo sapiens GN=RPL34 PE=1 SV=3	2.05043	Up	0.0188659	RPL34	13.306	5.1909	22.2	3	9	3	nucleus	GO:0006518 peptide metabolic process; GO:0043043 peptide biosynthetic process; GO:0044267 cellular protein metabolic process; GO:0006807 nitrogen compound metabolic process; GO:0009058 biosynthetic process; GO:0043603 cellular amide metabolic process; GO:0044238 primary metabolic process; GO:1901566 organonitrogen compound biosynthetic process; GO:1901576 organic substance biosynthetic process; G…	GO:0005840 ribosome; GO:0043226 organelle; GO:0043229 intracellular organelle; GO:0043232 intracellular non-membrane-bounded organelle; GO:0044464 cell part; GO:0005622 intracellular; GO:0005737 cytoplasm; GO:0032991 macromolecular complex; GO:0044424 intracellular part; GO:1990904 ribonucleoprotein complex; GO:0005623 cell; GO:0030529 intracellular ribonucleoprotein complex; GO:0044444 cytoplasm…	GO:0003735 structural constituent of ribosome; GO:0005198 structural molecule activity;	K02915	RP-L34e; large subunit ribosomal protein L34e	gga03010 Ribosome - Gallus gallus (chicken);
E1C7T1	Alpha-1-antiproteinase 2 OS=Equus caballus PE=1 SV=2	2.04478	Up	0.0401536	SERPINA1	48.714	107.64	18.1	6	14	6	extracellular	GO:0050794 regulation of cellular process; GO:0052548 regulation of endopeptidase activity; GO:0010951 negative regulation of endopeptidase activity; GO:0045861 negative regulation of proteolysis; GO:0080090 regulation of primary metabolic process; GO:0060255 regulation of macromolecule metabolic process; GO:0030162 regulation of proteolysis; GO:0031324 negative regulation of cellular metabolic p…	GO:0005615 extracellular space; GO:0044421 extracellular region part; GO:0005576 extracellular region;	GO:0004867 serine-type endopeptidase inhibitor activity; GO:0030234 enzyme regulator activity; GO:0030414 peptidase inhibitor activity; GO:0061134 peptidase regulator activity; GO:0061135 endopeptidase regulator activity; GO:0098772 molecular function regulator; GO:0004857 enzyme inhibitor activity; GO:0004866 endopeptidase inhibitor activity;	K04525			IPR023796;	Serpin domain;
A0A1D5PNQ0	Vacuolar protein sorting-associated protein 54 OS=Homo sapiens GN=VPS54 PE=1 SV=2	2.0379	Up	0.0286741	VPS54	80	2.4596	2.3	2	2	2	cytoplasm	GO:0006810 transport; GO:0016197 endosomal transport; GO:0046907 intracellular transport; GO:0051649 establishment of localization in cell; GO:0042147 retrograde transport, endosome to Golgi; GO:0016192 vesicle-mediated transport; GO:0051179 localization; GO:0016482 cytosolic transport; GO:0051234 establishment of localization; GO:0051641 cellular localization;	GO:0044464 cell part; GO:0005622 intracellular; GO:0005737 cytoplasm; GO:0044424 intracellular part; GO:0005829 cytosol; GO:0005623 cell; GO:0044444 cytoplasmic part;		K17600			IPR019515; IPR012501;	Vacuolar protein sorting-associated protein 54, N-terminal; Vps54-likeVacuolar protein sorting-associated protein 54, C-terminal;
A0A1D5PEY8	Complement component C8 gamma chain OS=Homo sapiens GN=C8G PE=1 SV=3	2.03283	Up	0.0124639	---	27.784	57.082	19.1	5	9	5	extracellular				K03999			IPR000566; IPR012674; IPR011038;	Lipocalin/cytosolic fatty-acid binding domain; Calycin; Calycin-like;
A0A1L1S0P1	Deleted in malignant brain tumors 1 protein OS=Oryctolagus cuniculus GN=Dmbt1 PE=1 SV=2	2.03185	Up	0.0106843	PIT54	54.877	323.31	52.2	17	100	17	plasma membrane	GO:0006810 transport; GO:0006898 receptor-mediated endocytosis; GO:0051179 localization; GO:0006897 endocytosis; GO:0051234 establishment of localization; GO:0016192 vesicle-mediated transport;	GO:0016020 membrane;	GO:0038024 cargo receptor activity; GO:0005044 scavenger receptor activity; GO:0060089 molecular transducer activity; GO:0004872 receptor activity;				IPR017448; IPR001190;	SRCR-like domain; SRCR domain;
E1C7A7	Vitronectin OS=Homo sapiens GN=VTN PE=1 SV=1	2.03048	Up	0.0256082	VTN	51.65	102.32	36.9	11	34	11	extracellular	GO:0060627 regulation of vesicle-mediated transport; GO:0030335 positive regulation of cell migration; GO:0032270 positive regulation of cellular protein metabolic process; GO:0040017 positive regulation of locomotion; GO:0033627 cell adhesion mediated by integrin; GO:0032092 positive regulation of protein binding; GO:0048869 cellular developmental process; GO:0022008 neurogenesis; GO:0044699 sin…	GO:0043229 intracellular organelle; GO:0005615 extracellular space; GO:0044421 extracellular region part; GO:0005783 endoplasmic reticulum; GO:0031982 vesicle; GO:0005737 cytoplasm; GO:0012505 endomembrane system; GO:0044424 intracellular part; GO:0005623 cell; GO:0005576 extracellular region; GO:0031012 extracellular matrix; GO:0043231 intracellular membrane-bounded organelle; GO:0043226 organel…	GO:0050839 cell adhesion molecule binding; GO:0060089 molecular transducer activity; GO:0030247 polysaccharide binding; GO:0004872 receptor activity; GO:0005102 receptor binding; GO:0005488 binding; GO:0044877 macromolecular complex binding; GO:0030246 carbohydrate binding; GO:0038024 cargo receptor activity; GO:0005044 scavenger receptor activity; GO:0005515 protein binding; GO:0005178 integrin …	K06251	VTN; vitronectin	gga04512 ECM-receptor interaction - Gallus gallus (chicken); gga04510 Focal adhesion - Gallus gallus (chicken);	IPR000585; IPR020436; IPR001212;	Hemopexin-like domain; Somatomedin B, chordata; Somatomedin B domain;
A0A1L1RML6	Ig lambda chain V-1 region OS=Gallus gallus PE=4 SV=1	2.02817	Up	0.0404617	IGLL1	10.741	74.28	23.5	2	9	1	nucleus			GO:0005515 protein binding; GO:0005488 binding;				IPR007110; IPR013783; IPR003599; IPR013106;	Immunoglobulin-like domain; Immunoglobulin-like fold; Immunoglobulin subtype; Immunoglobulin V-set domain;
A0A1D5P5J0	Chromatin target of PRMT1 protein OS=Bos taurus GN=CHTOP PE=2 SV=1	2.02513	Up	0.0152107	CHTOP	26.154	28.873	10.5	2	5	2	nucleus							IPR025715;	Chromatin target of PRMT1 protein, C-terminal;
F1NJR5	Ankyrin-1 OS=Homo sapiens GN=ANK1 PE=1 SV=3	2.01757	Up	0.00458414	---	202.36	42.511	6.4	9	13	9	nucleus	GO:0050794 regulation of cellular process; GO:0044700 single organism signaling; GO:0046907 intracellular transport; GO:0016043 cellular component organization; GO:0072661 protein targeting to plasma membrane; GO:0010256 endomembrane system organization; GO:0048193 Golgi vesicle transport; GO:0044699 single-organism process; GO:0090002 establishment of protein localization to plasma membrane; GO:…	GO:0016020 membrane; GO:0043226 organelle; GO:0005856 cytoskeleton; GO:0043229 intracellular organelle; GO:0043232 intracellular non-membrane-bounded organelle; GO:0071944 cell periphery; GO:0044464 cell part; GO:0005622 intracellular; GO:0005737 cytoplasm; GO:0044424 intracellular part; GO:0014731 spectrin-associated cytoskeleton; GO:0005623 cell; GO:0005886 plasma membrane; GO:0043228 non-membr…	GO:0008092 cytoskeletal protein binding; GO:0030674 protein binding, bridging; GO:0051117 ATPase binding; GO:0008093 cytoskeletal adaptor activity; GO:0005488 binding; GO:0005515 protein binding; GO:0060090 binding, bridging; GO:0019899 enzyme binding; GO:0030507 spectrin binding;	K10380			IPR000488; IPR000906; IPR020683; IPR011029;	Death domain; ZU5 domain; Ankyrin repeat-containing domain; Death-like domain;
P15575	Band 3 anion transport protein OS=Gallus gallus GN=SLC4A1	2.00515	Up	0.0226059	SLC4A1	102.22	40.806	12.5	12	24	12	plasma membrane	GO:0065008 regulation of biological quality; GO:0034220 ion transmembrane transport; GO:0006885 regulation of pH; GO:0030003 cellular cation homeostasis; GO:0030641 regulation of cellular pH; GO:0030004 cellular monovalent inorganic cation homeostasis; GO:0044699 single-organism process; GO:0055082 cellular chemical homeostasis; GO:0098656 anion transmembrane transport; GO:0051234 establishment o…	GO:0016323 basolateral plasma membrane; GO:0016020 membrane; GO:0031226 intrinsic component of plasma membrane; GO:0098590 plasma membrane region; GO:0044459 plasma membrane part; GO:0044425 membrane part; GO:0044464 cell part; GO:0071944 cell periphery; GO:0031224 intrinsic component of membrane; GO:0005887 integral component of plasma membrane; GO:0005623 cell; GO:0016021 integral component of …	GO:0022804 active transmembrane transporter activity; GO:0015291 secondary active transmembrane transporter activity; GO:0005452 inorganic anion exchanger activity; GO:0015075 ion transmembrane transporter activity; GO:0015106 bicarbonate transmembrane transporter activity; GO:0015301 anion:anion antiporter activity; GO:0022892 substrate-specific transporter activity; GO:0015297 antiporter activi…	K06573			IPR011531; IPR013769; IPR016152;	Bicarbonate transporter, C-terminal; Band 3 cytoplasmic domain; Phosphotransferase/anion transporter;
E1C206	Alpha-1-antitrypsin (Fragment) OS=Chlorocebus aethiops GN=SERPINA1 PE=2 SV=1	1.97654	Up	0.0200692	SERPINA5	50.963	4.2632	6.9	4	5	4	plasma membrane	GO:0050794 regulation of cellular process; GO:0052548 regulation of endopeptidase activity; GO:0010951 negative regulation of endopeptidase activity; GO:0045861 negative regulation of proteolysis; GO:0080090 regulation of primary metabolic process; GO:0060255 regulation of macromolecule metabolic process; GO:0030162 regulation of proteolysis; GO:0031324 negative regulation of cellular metabolic p…	GO:0005615 extracellular space; GO:0044421 extracellular region part; GO:0005576 extracellular region;	GO:0004867 serine-type endopeptidase inhibitor activity; GO:0030234 enzyme regulator activity; GO:0030414 peptidase inhibitor activity; GO:0061134 peptidase regulator activity; GO:0061135 endopeptidase regulator activity; GO:0098772 molecular function regulator; GO:0004857 enzyme inhibitor activity; GO:0004866 endopeptidase inhibitor activity;	K04525			IPR023796;	Serpin domain;
F1NAR5	Alpha-2-antiplasmin OS=Homo sapiens GN=SERPINF2 PE=1 SV=3	1.96354	Up	0.0385427	---	51.503	43.108	13.7	4	5	4	endoplasmic reticulum	GO:0065008 regulation of biological quality; GO:0032872 regulation of stress-activated MAPK cascade; GO:0032270 positive regulation of cellular protein metabolic process; GO:0030199 collagen fibril organization; GO:1903318 negative regulation of protein maturation; GO:0009891 positive regulation of biosynthetic process; GO:0002034 regulation of blood vessel diameter by renin-angiotensin; GO:00104…	GO:0005577 fibrinogen complex; GO:0005615 extracellular space; GO:0044421 extracellular region part; GO:0031982 vesicle; GO:0032991 macromolecular complex; GO:0005623 cell; GO:0005576 extracellular region; GO:0043226 organelle; GO:0070062 extracellular exosome; GO:0072562 blood microparticle; GO:0044464 cell part; GO:1903561 extracellular vesicle; GO:0009986 cell surface; GO:0043234 protein compl…	GO:0046983 protein dimerization activity; GO:0061134 peptidase regulator activity; GO:0005515 protein binding; GO:0004857 enzyme inhibitor activity; GO:0098772 molecular function regulator; GO:0004866 endopeptidase inhibitor activity; GO:0002020 protease binding; GO:0004867 serine-type endopeptidase inhibitor activity; GO:0042802 identical protein binding; GO:0030234 enzyme regulator activity; GO…	K03983			IPR033833; IPR023796;	Alpha2-antiplasmin; Serpin domain;
P05625	RAF proto-oncogene serine/threonine-protein kinase OS=Gallus gallus GN=RAF1	1.96152	Up	0.0306618	RAF1	73.124	3.1763	5.9	4	4	3	nucleus	GO:0044700 single organism signaling; GO:0010941 regulation of cell death; GO:0032270 positive regulation of cellular protein metabolic process; GO:0009968 negative regulation of signal transduction; GO:0048869 cellular developmental process; GO:0023051 regulation of signaling; GO:1902533 positive regulation of intracellular signal transduction; GO:0044699 single-organism process; GO:0044237 cell…	GO:0016020 membrane; GO:0071944 cell periphery; GO:0044464 cell part; GO:0005622 intracellular; GO:0005737 cytoplasm; GO:0044424 intracellular part; GO:0005623 cell; GO:0005829 cytosol; GO:0005886 plasma membrane; GO:0044444 cytoplasmic part;	GO:0031434 mitogen-activated protein kinase kinase binding; GO:1901265 nucleoside phosphate binding; GO:0016773 phosphotransferase activity, alcohol group as acceptor; GO:0019901 protein kinase binding; GO:0005515 protein binding; GO:0004672 protein kinase activity; GO:0004702 signal transducer, downstream of receptor, with serine/threonine kinase activity; GO:0004871 signal transducer activity; …	K04366	RAF1; RAF proto-oncogene serine/threonine-protein kinase [EC:2.7.11.1]	gga04540 Gap junction - Gallus gallus (chicken); gga04010 MAPK signaling pathway - Gallus gallus (chicken); gga04510 Focal adhesion - Gallus gallus (chicken); gga05164 Influenza A - Gallus gallus (chicken); gga04914 Progesterone-mediated oocyte maturation - Gallus gallus (chicken); gga04140 Autophagy - animal - Gallus gallus (chicken); gga04916 Melanogenesis - Gallus gallus (chicken); gga04810 Re…	IPR002219; IPR000719; IPR003116; IPR029071; IPR001245; IPR020454; IPR011009;	Protein kinase C-like, phorbol ester/diacylglycerol-binding domain; Protein kinase domain; Raf-like Ras-binding; Ubiquitin-related domain; Serine-threonine/tyrosine-protein kinase catalytic domain; Diacylglycerol/phorbol-ester binding; Protein kinase-like domain;
A0A1D5P9F9	Complement C3 OS=Naja naja GN=C3 PE=2 SV=1	1.96127	Up	0.0201694	---	166.62	323.31	32.6	49	133	48	endoplasmic reticulum	GO:0050794 regulation of cellular process; GO:0010951 negative regulation of endopeptidase activity; GO:0002252 immune effector process; GO:0060255 regulation of macromolecule metabolic process; GO:0006959 humoral immune response; GO:0031324 negative regulation of cellular metabolic process; GO:0048519 negative regulation of biological process; GO:0048523 negative regulation of cellular process; …	GO:0005615 extracellular space; GO:0044421 extracellular region part; GO:0005576 extracellular region;	GO:0030234 enzyme regulator activity; GO:0030414 peptidase inhibitor activity; GO:0061134 peptidase regulator activity; GO:0061135 endopeptidase regulator activity; GO:0004857 enzyme inhibitor activity; GO:0098772 molecular function regulator; GO:0004866 endopeptidase inhibitor activity;	K03990	C3; complement component 3	gga04145 Phagosome - Gallus gallus (chicken); gga05168 Herpes simplex infection - Gallus gallus (chicken);	IPR001599; IPR011626; IPR000020; IPR002890; IPR011625; IPR009048; IPR001840; IPR008930; IPR019565; IPR018081;	Alpha-2-macroglobulin; Alpha-macroglobulin complement component; Anaphylatoxin/fibulin; Alpha-2-macroglobulin, N-terminal; Alpha-2-macroglobulin, N-terminal 2; Alpha-macroglobulin, receptor-binding; Anaphylatoxin, complement system domain; Terpenoid cyclases/protein prenyltransferase alpha-alpha toroid; Alpha-2-macroglobulin, thiol-ester bond-forming; Anaphylatoxin, complement system;
A0A1D5PLZ2	Heparin cofactor 2 OS=Mus musculus GN=Serpind1 PE=1 SV=1	1.94143	Up	0.0244848	SERPIND1	55.814	52.256	23.2	9	19	9	extracellular	GO:0050794 regulation of cellular process; GO:0044707 single-multicellular organism process; GO:0007596 blood coagulation; GO:0065008 regulation of biological quality; GO:0010951 negative regulation of endopeptidase activity; GO:0060255 regulation of macromolecule metabolic process; GO:0044699 single-organism process; GO:0031324 negative regulation of cellular metabolic process; GO:0048523 negati…	GO:0005615 extracellular space; GO:0044421 extracellular region part; GO:0005576 extracellular region;	GO:0004867 serine-type endopeptidase inhibitor activity; GO:0030234 enzyme regulator activity; GO:0030414 peptidase inhibitor activity; GO:0061134 peptidase regulator activity; GO:0061135 endopeptidase regulator activity; GO:0098772 molecular function regulator; GO:0004857 enzyme inhibitor activity; GO:0004866 endopeptidase inhibitor activity;	K03912			IPR023796; IPR033831;	Serpin domain; Heparin cofactor II;
F1NLY0	Methionine synthase OS=Rattus norvegicus GN=Mtr PE=1 SV=1	1.93588	Up	0.0448809	MTR	139.37	4.0993	1.8	2	2	2	cytoplasm	GO:0000097 sulfur amino acid biosynthetic process; GO:0016053 organic acid biosynthetic process; GO:0006725 cellular aromatic compound metabolic process; GO:0009066 aspartate family amino acid metabolic process; GO:0044699 single-organism process; GO:0009058 biosynthetic process; GO:1901566 organonitrogen compound biosynthetic process; GO:0044237 cellular metabolic process; GO:0000096 sulfur amin…	GO:0005622 intracellular; GO:0044464 cell part; GO:0005737 cytoplasm; GO:0044424 intracellular part; GO:0005623 cell; GO:0005829 cytosol; GO:0044444 cytoplasmic part;	GO:0008757 S-adenosylmethionine-dependent methyltransferase activity; GO:0019842 vitamin binding; GO:0008168 methyltransferase activity; GO:0042084 5-methyltetrahydrofolate-dependent methyltransferase activity; GO:0043167 ion binding; GO:0016741 transferase activity, transferring one-carbon groups; GO:0008705 methionine synthase activity; GO:0031419 cobalamin binding; GO:0008270 zinc ion binding;…	K00548	metH; 5-methyltetrahydrofolate--homocysteine methyltransferase [EC:2.1.1.13]	gga01230 Biosynthesis of amino acids - Gallus gallus (chicken); gga00450 Selenocompound metabolism - Gallus gallus (chicken); gga00270 Cysteine and methionine metabolism - Gallus gallus (chicken); gga01100 Metabolic pathways - Gallus gallus (chicken); gga00670 One carbon pool by folate - Gallus gallus (chicken);	IPR004223; IPR011005; IPR033706; IPR003759; IPR003726; IPR006158; IPR000489;	Vitamin B12-dependent methionine synthase, activation domain; Dihydropteroate synthase-like; Methionine synthase, B12-binding domain; Cobalamin (vitamin B12)-binding module, cap domain; Homocysteine-binding domain; Cobalamin (vitamin B12)-binding domain; Pterin-binding domain;
A0A1D5NTE9	Complement factor D OS=Bos taurus GN=CFD PE=2 SV=1	1.93485	Up	0.0145343	---	28.731	158.6	36.7	8	14	8	extracellular	GO:0006508 proteolysis; GO:0008152 metabolic process; GO:0043170 macromolecule metabolic process; GO:0019538 protein metabolic process; GO:0044238 primary metabolic process; GO:0071704 organic substance metabolic process;		GO:0004252 serine-type endopeptidase activity; GO:0004175 endopeptidase activity; GO:0008233 peptidase activity; GO:0003824 catalytic activity; GO:0017171 serine hydrolase activity; GO:0008236 serine-type peptidase activity; GO:0070011 peptidase activity, acting on L-amino acid peptides; GO:0016787 hydrolase activity;	K01334			IPR009003; IPR001254;	Peptidase S1, PA clan; Serine proteases, trypsin domain;
F1NK40	Alpha-2-macroglobulin-like protein 1 OS=Homo sapiens GN=A2ML1 PE=1 SV=3	1.92873	Up	0.0304342	A2ML4	163.34	323.31	20.6	26	63	26	extracellular	GO:0050794 regulation of cellular process; GO:0052548 regulation of endopeptidase activity; GO:0010951 negative regulation of endopeptidase activity; GO:0045861 negative regulation of proteolysis; GO:0080090 regulation of primary metabolic process; GO:0060255 regulation of macromolecule metabolic process; GO:0030162 regulation of proteolysis; GO:0031324 negative regulation of cellular metabolic p…	GO:0005615 extracellular space; GO:0044421 extracellular region part; GO:0005576 extracellular region;	GO:0030234 enzyme regulator activity; GO:0030414 peptidase inhibitor activity; GO:0061134 peptidase regulator activity; GO:0061135 endopeptidase regulator activity; GO:0004857 enzyme inhibitor activity; GO:0098772 molecular function regulator; GO:0004866 endopeptidase inhibitor activity;				IPR002890; IPR011625; IPR009048; IPR014756; IPR001599; IPR008930; IPR019565; IPR011626;	Alpha-2-macroglobulin, N-terminal; Alpha-2-macroglobulin, N-terminal 2; Alpha-macroglobulin, receptor-binding; Immunoglobulin E-set; Alpha-2-macroglobulin; Terpenoid cyclases/protein prenyltransferase alpha-alpha toroid; Alpha-2-macroglobulin, thiol-ester bond-forming; Alpha-macroglobulin complement component;
R4GG01	Carboxypeptidase N subunit 2 OS=Homo sapiens GN=CPN2 PE=1 SV=3	1.92779	Up	0.0210845	CPN2	66.821	9.5422	2.1	1	1	1	plasma membrane		GO:0016020 membrane; GO:0070062 extracellular exosome; GO:0043226 organelle; GO:0072562 blood microparticle; GO:0005615 extracellular space; GO:0044421 extracellular region part; GO:0044425 membrane part; GO:0031982 vesicle; GO:1903561 extracellular vesicle; GO:0031224 intrinsic component of membrane; GO:0043227 membrane-bounded organelle; GO:0016021 integral component of membrane; GO:0005576 ext…	GO:0005515 protein binding; GO:0005488 binding;	K13023			IPR000483; IPR000372; IPR032675;	Cysteine-rich flanking region, C-terminal; Leucine-rich repeat N-terminal domain; Leucine-rich repeat domain, L domain-like;
P68139	"Actin, alpha skeletal muscle OS=Gallus gallus GN=ACTA1"	1.92335	Up	0.00953475	ACTA1	42.051	83.561	62.6	17	344	1	cytoskeleton	GO:0044085 cellular component biogenesis; GO:0055001 muscle cell development; GO:0014706 striated muscle tissue development; GO:0016043 cellular component organization; GO:0044707 single-multicellular organism process; GO:0014902 myotube differentiation; GO:0048747 muscle fiber development; GO:0048869 cellular developmental process; GO:0007015 actin filament organization; GO:0032989 cellular comp…	GO:0043229 intracellular organelle; GO:0099513 polymeric cytoskeletal fiber; GO:0043232 intracellular non-membrane-bounded organelle; GO:0044430 cytoskeletal part; GO:0030016 myofibril; GO:0044446 intracellular organelle part; GO:0005737 cytoplasm; GO:0097517 contractile actin filament bundle; GO:0099512 supramolecular fiber; GO:0044424 intracellular part; GO:0099080 supramolecular complex; GO:00…	GO:0005524 ATP binding; GO:1901265 nucleoside phosphate binding; GO:0001882 nucleoside binding; GO:0043167 ion binding; GO:0000166 nucleotide binding; GO:0097159 organic cyclic compound binding; GO:1901363 heterocyclic compound binding; GO:0032549 ribonucleoside binding; GO:0097367 carbohydrate derivative binding; GO:0032553 ribonucleotide binding; GO:0005488 binding; GO:0032550 purine ribonucleo…	K10354
A0A1D5PCD2	Alpha-2-macroglobulin OS=Homo sapiens GN=A2M PE=1 SV=3	1.90656	Up	0.00901209	---	158.11	115.81	14.4	16	30	14	extracellular	GO:0050794 regulation of cellular process; GO:0052548 regulation of endopeptidase activity; GO:0010951 negative regulation of endopeptidase activity; GO:0045861 negative regulation of proteolysis; GO:0080090 regulation of primary metabolic process; GO:0060255 regulation of macromolecule metabolic process; GO:0030162 regulation of proteolysis; GO:0031324 negative regulation of cellular metabolic p…	GO:0005615 extracellular space; GO:0044421 extracellular region part; GO:0005576 extracellular region;	GO:0030234 enzyme regulator activity; GO:0030414 peptidase inhibitor activity; GO:0061134 peptidase regulator activity; GO:0061135 endopeptidase regulator activity; GO:0004857 enzyme inhibitor activity; GO:0098772 molecular function regulator; GO:0004866 endopeptidase inhibitor activity;	K03910			IPR014756; IPR003344; IPR001599; IPR011626; IPR002890; IPR011625; IPR009048; IPR008930; IPR019565;	Immunoglobulin E-set; Big-1 (bacterial Ig-like domain 1) domain; Alpha-2-macroglobulin; Alpha-macroglobulin complement component; Alpha-2-macroglobulin, N-terminal; Alpha-2-macroglobulin, N-terminal 2; Alpha-macroglobulin, receptor-binding; Terpenoid cyclases/protein prenyltransferase alpha-alpha toroid; Alpha-2-macroglobulin, thiol-ester bond-forming;
A0A1D5P0J8	Transcription factor TFIIIB component B'' homolog OS=Homo sapiens GN=BDP1 PE=1 SV=3	1.88505	Up	0.0474013	---	234.41	11.747	1.9	3	3	3	nucleus	GO:0050794 regulation of cellular process; GO:0010468 regulation of gene expression; GO:0006355 regulation of transcription, DNA-templated; GO:0031326 regulation of cellular biosynthetic process; GO:0080090 regulation of primary metabolic process; GO:0060255 regulation of macromolecule metabolic process; GO:0019219 regulation of nucleobase-containing compound metabolic process; GO:0010556 regulat…	GO:0043229 intracellular organelle; GO:0044446 intracellular organelle part; GO:0090576 RNA polymerase III transcription factor complex; GO:0032991 macromolecular complex; GO:0044424 intracellular part; GO:0005623 cell; GO:0005667 transcription factor complex; GO:0044798 nuclear transcription factor complex; GO:0044422 organelle part; GO:0043231 intracellular membrane-bounded organelle; GO:004322…	GO:0097159 organic cyclic compound binding; GO:1901363 heterocyclic compound binding; GO:0001026 TFIIIB-type transcription factor activity; GO:0003677 DNA binding; GO:0001007 transcription factor activity, RNA polymerase III transcription factor binding; GO:0005488 binding; GO:0003676 nucleic acid binding; GO:0000989 transcription factor activity, transcription factor binding; GO:0000995 transcri…	K15198			IPR001005; IPR009057;	SANT/Myb domain; Homeobox domain-like;
F1NVF3	Vitamin D-binding protein OS=Bos taurus GN=GC PE=2 SV=1	1.88453	Up	0.0146695	GC	53.716	302.72	40.7	18	71	18	extracellular	GO:1901615 organic hydroxy compound metabolic process; GO:0044281 small molecule metabolic process; GO:0008202 steroid metabolic process; GO:1901360 organic cyclic compound metabolic process; GO:0044699 single-organism process; GO:0044238 primary metabolic process; GO:0071704 organic substance metabolic process; GO:0051234 establishment of localization; GO:0006810 transport; GO:0006775 fat-solubl…	GO:0070062 extracellular exosome; GO:0043226 organelle; GO:0072562 blood microparticle; GO:0005615 extracellular space; GO:0044421 extracellular region part; GO:0031982 vesicle; GO:1903561 extracellular vesicle; GO:0043227 membrane-bounded organelle; GO:0005576 extracellular region; GO:0043230 extracellular organelle;	GO:0097159 organic cyclic compound binding; GO:1902118 calcidiol binding; GO:1902271 D3 vitamins binding; GO:0008092 cytoskeletal protein binding; GO:0019842 vitamin binding; GO:0005488 binding; GO:0003779 actin binding; GO:0008289 lipid binding; GO:0005499 vitamin D binding; GO:0051183 vitamin transporter activity; GO:0005515 protein binding; GO:0005496 steroid binding; GO:0005215 transporter ac…	K12258			IPR014760; IPR020858; IPR015247;	Serum albumin, N-terminal; Serum albumin-like; Vitamin D binding protein, domain III;
P09987	Histone H1 OS=Gallus gallus	1.88258	Up	0.00376706	---	21.881	4.6425	18.8	4	10	1	nucleus	GO:0044085 cellular component biogenesis; GO:0016043 cellular component organization; GO:0034728 nucleosome organization; GO:0034622 cellular macromolecular complex assembly; GO:0006333 chromatin assembly or disassembly; GO:0043933 macromolecular complex subunit organization; GO:0065004 protein-DNA complex assembly; GO:0006323 DNA packaging; GO:0006334 nucleosome assembly; GO:0051276 chromosome o…	GO:0043229 intracellular organelle; GO:0043232 intracellular non-membrane-bounded organelle; GO:0044446 intracellular organelle part; GO:0032991 macromolecular complex; GO:0044424 intracellular part; GO:0005623 cell; GO:0044422 organelle part; GO:0044427 chromosomal part; GO:0000786 nucleosome; GO:0043228 non-membrane-bounded organelle; GO:0043231 intracellular membrane-bounded organelle; GO:0043…	GO:0097159 organic cyclic compound binding; GO:1901363 heterocyclic compound binding; GO:0003677 DNA binding; GO:0005488 binding; GO:0003676 nucleic acid binding;	K11275			IPR011991; IPR005818;	Winged helix-turn-helix DNA-binding domain; Linker histone H1/H5, domain H15;
A0A1D5PBP6	Ceruloplasmin OS=Homo sapiens GN=CP PE=1 SV=1	1.87725	Up	0.0287289	CP	123.21	100.45	16.5	12	19	12	mitochondria	GO:0006879 cellular iron ion homeostasis; GO:0065008 regulation of biological quality; GO:0055076 transition metal ion homeostasis; GO:0030001 metal ion transport; GO:0030003 cellular cation homeostasis; GO:0055072 iron ion homeostasis; GO:0044699 single-organism process; GO:0055082 cellular chemical homeostasis; GO:0051234 establishment of localization; GO:0000041 transition metal ion transport;…	GO:0005623 cell;	GO:0016722 oxidoreductase activity, oxidizing metal ions; GO:0016724 oxidoreductase activity, oxidizing metal ions, oxygen as acceptor; GO:0046914 transition metal ion binding; GO:0003824 catalytic activity; GO:0005488 binding; GO:0043167 ion binding; GO:0043169 cation binding; GO:0046872 metal ion binding; GO:0004322 ferroxidase activity; GO:0005507 copper ion binding; GO:0016491 oxidoreductase …	K13624	CP; ceruloplasmin [EC:1.16.3.1]	gga00860 Porphyrin and chlorophyll metabolism - Gallus gallus (chicken); gga04216 Ferroptosis - Gallus gallus (chicken);	IPR011706; IPR011707; IPR008972; IPR001117;	Multicopper oxidase, type 2; Multicopper oxidase, type 3; Cupredoxin; Multicopper oxidase, type 1;
E1BRS7	Complement C5 OS=Mus musculus GN=C5 PE=1 SV=2	1.87559	Up	0.0083089	C5	187.73	209.55	16	24	39	24	extracellular	GO:0010760 negative regulation of macrophage chemotaxis; GO:0050922 negative regulation of chemotaxis; GO:0051046 regulation of secretion; GO:0010574 regulation of vascular endothelial growth factor production; GO:0040013 negative regulation of locomotion; GO:0010466 negative regulation of peptidase activity; GO:0051240 positive regulation of multicellular organismal process; GO:0032642 regulatio…	GO:0016020 membrane; GO:0031226 intrinsic component of plasma membrane; GO:0005615 extracellular space; GO:0044421 extracellular region part; GO:0098796 membrane protein complex; GO:0071944 cell periphery; GO:0046930 pore complex; GO:0098797 plasma membrane protein complex; GO:0031982 vesicle; GO:0032991 macromolecular complex; GO:0031224 intrinsic component of membrane; GO:0005887 integral compo…	GO:0030234 enzyme regulator activity; GO:0005488 binding; GO:0030414 peptidase inhibitor activity; GO:0061134 peptidase regulator activity; GO:0005515 protein binding; GO:0061135 endopeptidase regulator activity; GO:0004857 enzyme inhibitor activity; GO:0098772 molecular function regulator; GO:0004866 endopeptidase inhibitor activity;	K03994	C5; complement component 5	gga05168 Herpes simplex infection - Gallus gallus (chicken);	IPR008993; IPR001599; IPR011626; IPR000020; IPR002890; IPR011625; IPR009048; IPR001134; IPR018933; IPR008930; IPR018081;	Tissue inhibitor of metalloproteinases-like, OB-fold; Alpha-2-macroglobulin; Alpha-macroglobulin complement component; Anaphylatoxin/fibulin; Alpha-2-macroglobulin, N-terminal; Alpha-2-macroglobulin, N-terminal 2; Alpha-macroglobulin, receptor-binding; Netrin domain; Netrin module, non-TIMP type; Terpenoid cyclases/protein prenyltransferase alpha-alpha toroid; Anaphylatoxin, complement system;
A0A1L1RMF4	Ig lambda chain V-1 region OS=Gallus gallus PE=4 SV=1	1.87345	Up	0.0453418	IGLL1	10.529	6.5251	22.5	3	18	1	nucleus			GO:0005515 protein binding; GO:0005488 binding;				IPR007110; IPR013783; IPR003599; IPR013106;	Immunoglobulin-like domain; Immunoglobulin-like fold; Immunoglobulin subtype; Immunoglobulin V-set domain;
E1C8F7	60S ribosomal protein L24 OS=Gillichthys mirabilis GN=rpl24 PE=2 SV=2	1.87162	Up	0.0100105	RPL24	17.791	12.047	24.2	4	8	4	cytoplasm	GO:0044085 cellular component biogenesis; GO:0016043 cellular component organization; GO:0022613 ribonucleoprotein complex biogenesis; GO:0006518 peptide metabolic process; GO:0022618 ribonucleoprotein complex assembly; GO:0044267 cellular protein metabolic process; GO:0009058 biosynthetic process; GO:1901566 organonitrogen compound biosynthetic process; GO:0044237 cellular metabolic process; GO:…	GO:0043229 intracellular organelle; GO:0005840 ribosome; GO:0043232 intracellular non-membrane-bounded organelle; GO:0022625 cytosolic large ribosomal subunit; GO:0005737 cytoplasm; GO:0044446 intracellular organelle part; GO:0032991 macromolecular complex; GO:0044424 intracellular part; GO:0005623 cell; GO:0005829 cytosol; GO:0044422 organelle part; GO:0043228 non-membrane-bounded organelle; GO:…	GO:0003735 structural constituent of ribosome; GO:0005198 structural molecule activity;	K02896	RP-L24e; large subunit ribosomal protein L24e	gga03010 Ribosome - Gallus gallus (chicken);	IPR011017;	TRASH domain;
Q2LK95	Collectin-10 OS=Gallus gallus GN=COLEC10	1.86327	Up	0.0305588	COLEC10	30.435	5.672	16.2	4	5	4	extracellular		GO:0044464 cell part; GO:0005622 intracellular; GO:0005737 cytoplasm; GO:0032991 macromolecular complex; GO:0044424 intracellular part; GO:0043234 protein complex; GO:0005623 cell; GO:0005576 extracellular region; GO:0005581 collagen trimer;	GO:0030246 carbohydrate binding; GO:0048029 monosaccharide binding; GO:0005488 binding; GO:0005537 mannose binding; GO:0036094 small molecule binding;	K10065			IPR001304; IPR016187; IPR033990; IPR016186;	C-type lectin-like; C-type lectin fold; Collectin, C-type lectin-like domain; C-type lectin-like/link domain;
A0A1L1RNR4	Kininogen-2 OS=Bos taurus GN=KNG2 PE=1 SV=1	1.86013	Up	0.0246754	KNG1	65.744	149.54	26.5	11	27	11	extracellular	GO:0050794 regulation of cellular process; GO:0052548 regulation of endopeptidase activity; GO:0010951 negative regulation of endopeptidase activity; GO:0045861 negative regulation of proteolysis; GO:0080090 regulation of primary metabolic process; GO:0060255 regulation of macromolecule metabolic process; GO:0030162 regulation of proteolysis; GO:0031324 negative regulation of cellular metabolic p…		GO:0061135 endopeptidase regulator activity; GO:0004857 enzyme inhibitor activity; GO:0098772 molecular function regulator; GO:0030234 enzyme regulator activity; GO:0004866 endopeptidase inhibitor activity; GO:0004869 cysteine-type endopeptidase inhibitor activity; GO:0030414 peptidase inhibitor activity; GO:0061134 peptidase regulator activity;	K03898			IPR000010; IPR027358;	Cystatin domain; Kininogen-type cystatin domain;
A0A1D5PT46	Mitogen-activated protein kinase kinase kinase MLT OS=Mus musculus GN=Zak PE=1 SV=1	1.85868	Up	0.00511957	---	43.286	8.6992	9.8	3	3	3	nucleus	GO:0044700 single organism signaling; GO:0032270 positive regulation of cellular protein metabolic process; GO:0023051 regulation of signaling; GO:1902533 positive regulation of intracellular signal transduction; GO:0044699 single-organism process; GO:0044237 cellular metabolic process; GO:0006796 phosphate-containing compound metabolic process; GO:0000186 activation of MAPKK activity; GO:0071900…	GO:0005623 cell; GO:0005622 intracellular; GO:0044464 cell part;	GO:1901265 nucleoside phosphate binding; GO:0016773 phosphotransferase activity, alcohol group as acceptor; GO:0004672 protein kinase activity; GO:0004702 signal transducer, downstream of receptor, with serine/threonine kinase activity; GO:0004871 signal transducer activity; GO:1901363 heterocyclic compound binding; GO:0097159 organic cyclic compound binding; GO:0016301 kinase activity; GO:003255…	K04424	ZAK; sterile alpha motif and leucine zipper containing kinase AZK [EC:2.7.11.25]	gga04010 MAPK signaling pathway - Gallus gallus (chicken);	IPR000719; IPR001245; IPR011009;	Protein kinase domain; Serine-threonine/tyrosine-protein kinase catalytic domain; Protein kinase-like domain;
F1P3R7	UBX domain-containing protein 6 OS=Mus musculus GN=Ubxn6 PE=1 SV=1	1.85307	Up	0.0224724	UBXN6	49.782	8.9578	6.8	3	3	3	cytoplasm		GO:0070062 extracellular exosome; GO:0043226 organelle; GO:0044421 extracellular region part; GO:0031982 vesicle; GO:1903561 extracellular vesicle; GO:0043227 membrane-bounded organelle; GO:0005576 extracellular region; GO:0043230 extracellular organelle;	GO:0005515 protein binding; GO:0005488 binding;	K14011	UBXN6; UBX domain-containing protein 6	gga04141 Protein processing in endoplasmic reticulum - Gallus gallus (chicken);	IPR029071; IPR018997; IPR001012;	Ubiquitin-related domain; PUB domain; UBX domain;
F1NEB3	Hyaluronan-binding protein 2 OS=Homo sapiens GN=HABP2 PE=1 SV=1	1.84832	Up	0.0324527	HABP2	64.03	34.879	11.1	4	5	4	extracellular	GO:0006508 proteolysis; GO:0008152 metabolic process; GO:0043170 macromolecule metabolic process; GO:0019538 protein metabolic process; GO:0044238 primary metabolic process; GO:0071704 organic substance metabolic process;	GO:0005576 extracellular region;	GO:0004252 serine-type endopeptidase activity; GO:0004175 endopeptidase activity; GO:0008233 peptidase activity; GO:0003824 catalytic activity; GO:0017171 serine hydrolase activity; GO:0005488 binding; GO:0043167 ion binding; GO:0008236 serine-type peptidase activity; GO:0043169 cation binding; GO:0046872 metal ion binding; GO:0070011 peptidase activity, acting on L-amino acid peptides; GO:000551…	K08648			IPR009003; IPR000001; IPR001254; IPR001881; IPR013806; IPR000742;	Peptidase S1, PA clan; Kringle; Serine proteases, trypsin domain; EGF-like calcium-binding domain; Kringle-like fold; EGF-like domain;
F1NI07	Insulin-like growth factor-binding protein complex acid labile subunit OS=Mus musculus GN=Igfals PE=1 SV=1	1.84559	Up	0.0327798	IGFALS	69.2	18.315	7.5	5	6	5	extracellular		GO:0043229 intracellular organelle; GO:0042567 insulin-like growth factor ternary complex; GO:0005615 extracellular space; GO:0044421 extracellular region part; GO:0044446 intracellular organelle part; GO:0031982 vesicle; GO:0031981 nuclear lumen; GO:0032991 macromolecular complex; GO:0044424 intracellular part; GO:0005623 cell; GO:0036454 growth factor complex; GO:0005576 extracellular region; G…	GO:0005520 insulin-like growth factor binding; GO:0005515 protein binding; GO:0019838 growth factor binding; GO:0005488 binding;	K17256			IPR000372; IPR032675;	Leucine-rich repeat N-terminal domain; Leucine-rich repeat domain, L domain-like;
A0A1D5PFB9	3 beta-hydroxysteroid dehydrogenase/Delta 5-->4-isomerase OS=Canis lupus familiaris GN=HSD3B PE=2 SV=3	1.84231	Up	0.0360482	HSD3B2	42.903	36.991	20.7	8	14	8	extracellular	GO:0044711 single-organism biosynthetic process; GO:0055114 oxidation-reduction process; GO:0008202 steroid metabolic process; GO:1901360 organic cyclic compound metabolic process; GO:0044699 single-organism process; GO:0009058 biosynthetic process; GO:0044238 primary metabolic process; GO:1901576 organic substance biosynthetic process; GO:0071704 organic substance metabolic process; GO:0008610 l…		GO:0016229 steroid dehydrogenase activity; GO:0016614 oxidoreductase activity, acting on CH-OH group of donors; GO:0016616 oxidoreductase activity, acting on the CH-OH group of donors, NAD or NADP as acceptor; GO:0033764 steroid dehydrogenase activity, acting on the CH-OH group of donors, NAD or NADP as acceptor; GO:0003824 catalytic activity; GO:0003854 3-beta-hydroxy-delta5-steroid dehydrogenas…	K00070	HSD3B; 3beta-hydroxy-Delta5-steroid dehydrogenase / steroid Delta-isomerase [EC:1.1.1.145 5.3.3.1]	gga01100 Metabolic pathways - Gallus gallus (chicken); gga00140 Steroid hormone biosynthesis - Gallus gallus (chicken);	IPR016040; IPR002225;	NAD(P)-binding domain; 3-beta hydroxysteroid dehydrogenase/isomerase;
P41263	Retinol-binding protein 4 OS=Gallus gallus GN=RBP4	1.83968	Up	0.00419239	RBP4	22.515	100.33	33.2	6	13	6	extracellular	GO:0044085 cellular component biogenesis; GO:0065008 regulation of biological quality; GO:0007586 digestion; GO:0022414 reproductive process; GO:0006066 alcohol metabolic process; GO:0042593 glucose homeostasis; GO:0050796 regulation of insulin secretion; GO:0044255 cellular lipid metabolic process; GO:0002793 positive regulation of peptide secretion; GO:0044237 cellular metabolic process; GO:003…	GO:0097708 intracellular vesicle; GO:0043229 intracellular organelle; GO:0005615 extracellular space; GO:0044421 extracellular region part; GO:0031410 cytoplasmic vesicle; GO:0005737 cytoplasm; GO:0031982 vesicle; GO:0044424 intracellular part; GO:0005623 cell; GO:0030135 coated vesicle; GO:0005576 extracellular region; GO:0043226 organelle; GO:0070062 extracellular exosome; GO:0030136 clathrin-c…	GO:0019842 vitamin binding; GO:0005102 receptor binding; GO:0019841 retinol binding; GO:0005501 retinoid binding; GO:0005319 lipid transporter activity; GO:0022892 substrate-specific transporter activity; GO:0051183 vitamin transporter activity; GO:0019840 isoprenoid binding; GO:0005515 protein binding; GO:0034632 retinol transporter activity; GO:0005488 binding; GO:0043178 alcohol binding; GO:00…	K18271			IPR012674; IPR000566; IPR011038;	Calycin; Lipocalin/cytosolic fatty-acid binding domain; Calycin-like;
Q9PU36	Protein piccolo (Fragment) OS=Gallus gallus GN=PCLO	1.83954	Up	0.0179033	PCLO	560.76	2.9576	0.3	2	3	2	nucleus	GO:0044085 cellular component biogenesis; GO:0032502 developmental process; GO:0007399 nervous system development; GO:0016043 cellular component organization; GO:0044707 single-multicellular organism process; GO:0048731 system development; GO:0044763 single-organism cellular process; GO:0007416 synapse assembly; GO:0044699 single-organism process; GO:0050808 synapse organization; GO:0032501 multi…	GO:0048786 presynaptic active zone; GO:0030054 cell junction; GO:0044464 cell part; GO:0098793 presynapse; GO:0005623 cell; GO:0097458 neuron part; GO:0044456 synapse part; GO:0045202 synapse;	GO:0005544 calcium-dependent phospholipid binding; GO:0005488 binding; GO:0005543 phospholipid binding; GO:0043167 ion binding; GO:0008289 lipid binding; GO:0046872 metal ion binding; GO:0043169 cation binding; GO:0005522 profilin binding; GO:0005515 protein binding; GO:0043168 anion binding; GO:0005509 calcium ion binding;	K16882			IPR008899; IPR013083; IPR001478; IPR011011; IPR000008;	Zinc finger, piccolo-type; Zinc finger, RING/FYVE/PHD-type; PDZ domain; Zinc finger, FYVE/PHD-type; C2 domain;
A0A1D5PNE6	Alpha-2-macroglobulin OS=Pongo abelii GN=A2M PE=2 SV=1	1.82493	Up	0.0328843	---	23.656	2.7917	21.7	3	6	1	nucleus		GO:0005576 extracellular region;		K03910			IPR009048;	Alpha-macroglobulin, receptor-binding;
F1NIX0	60S ribosomal protein L8 OS=Bos taurus GN=RPL8 PE=2 SV=3	1.81627	Up	0.00902116	RPL8	28.022	114.31	31.5	5	16	5	cytoplasm	GO:0006518 peptide metabolic process; GO:0043043 peptide biosynthetic process; GO:0044267 cellular protein metabolic process; GO:0006807 nitrogen compound metabolic process; GO:0009058 biosynthetic process; GO:0043603 cellular amide metabolic process; GO:0044238 primary metabolic process; GO:1901566 organonitrogen compound biosynthetic process; GO:1901576 organic substance biosynthetic process; G…	GO:0005840 ribosome; GO:0043229 intracellular organelle; GO:0016020 membrane; GO:0043232 intracellular non-membrane-bounded organelle; GO:0022625 cytosolic large ribosomal subunit; GO:0030054 cell junction; GO:0044446 intracellular organelle part; GO:0005737 cytoplasm; GO:0070161 anchoring junction; GO:0032991 macromolecular complex; GO:0044424 intracellular part; GO:0005829 cytosol; GO:0005623 c…	GO:0097159 organic cyclic compound binding; GO:1901363 heterocyclic compound binding; GO:0003723 RNA binding; GO:0005488 binding; GO:0003676 nucleic acid binding; GO:0005198 structural molecule activity; GO:0003735 structural constituent of ribosome;	K02938	RP-L8e; large subunit ribosomal protein L8e	gga03010 Ribosome - Gallus gallus (chicken);	IPR008991; IPR012340; IPR022669; IPR014726; IPR022666; IPR014722;	Translation protein SH3-like domain; Nucleic acid-binding, OB-fold; Ribosomal protein L2, C-terminal; Ribosomal protein L2, domain 3; Ribosomal Proteins L2, RNA binding domain; Ribosomal protein L2 domain 2;
A0A1D5PMY8	Interleukin-6 receptor subunit beta OS=Homo sapiens GN=IL6ST PE=1 SV=2	1.8047	Up	0.0451984	IL6ST	98.72	20.44	2.5	2	4	2	extracellular	GO:0050794 regulation of cellular process; GO:0044700 single organism signaling; GO:0051716 cellular response to stimulus; GO:0034097 response to cytokine; GO:0007166 cell surface receptor signaling pathway; GO:0071310 cellular response to organic substance; GO:0044699 single-organism process; GO:0010033 response to organic substance; GO:0023052 signaling; GO:0050896 response to stimulus; GO:0071…	GO:0031224 intrinsic component of membrane; GO:0016020 membrane; GO:0016021 integral component of membrane; GO:0044425 membrane part;	GO:0038023 signaling receptor activity; GO:0060089 molecular transducer activity; GO:0004872 receptor activity; GO:0004896 cytokine receptor activity; GO:0005488 binding; GO:0005515 protein binding; GO:0004888 transmembrane signaling receptor activity; GO:0004871 signal transducer activity; GO:0099600 transmembrane receptor activity;	K05060	IL6ST; interleukin 6 signal transducer	gga04060 Cytokine-cytokine receptor interaction - Gallus gallus (chicken);	IPR010457; IPR013783; IPR003961;	Immunoglobulin C2-set-like, ligand-binding; Immunoglobulin-like fold; Fibronectin type III;
A0A1D5P4L6	Inter-alpha-trypsin inhibitor heavy chain H3 OS=Oryctolagus cuniculus GN=ITIH3 PE=2 SV=1	1.78372	Up	0.0166005	ITIH3	93.811	122.69	12.9	8	16	8	plasma membrane	GO:0050794 regulation of cellular process; GO:0010951 negative regulation of endopeptidase activity; GO:0060255 regulation of macromolecule metabolic process; GO:0031324 negative regulation of cellular metabolic process; GO:0048523 negative regulation of cellular process; GO:0048519 negative regulation of biological process; GO:0051346 negative regulation of hydrolase activity; GO:0030203 glycosa…		GO:0004867 serine-type endopeptidase inhibitor activity; GO:0030234 enzyme regulator activity; GO:0030414 peptidase inhibitor activity; GO:0061134 peptidase regulator activity; GO:0061135 endopeptidase regulator activity; GO:0098772 molecular function regulator; GO:0004857 enzyme inhibitor activity; GO:0004866 endopeptidase inhibitor activity;				IPR010600; IPR013694; IPR002035;	Inter-alpha-trypsin inhibitor heavy chain, C-terminal; VIT domain; von Willebrand factor, type A;
A0A1D5PEU7	Pantetheinase OS=Bos taurus GN=VNN1 PE=1 SV=1	1.78252	Up	0.0270393	VNN1	54.606	-2	18.9	8	21	1	extracellular	GO:0006807 nitrogen compound metabolic process; GO:0008152 metabolic process;		GO:0016787 hydrolase activity; GO:0016811 hydrolase activity, acting on carbon-nitrogen (but not peptide) bonds, in linear amides; GO:0003824 catalytic activity; GO:0016810 hydrolase activity, acting on carbon-nitrogen (but not peptide) bonds;	K08069	VNN; pantetheine hydrolase [EC:3.5.1.92]	gga00770 Pantothenate and CoA biosynthesis - Gallus gallus (chicken);	IPR003010;	Carbon-nitrogen hydrolase;
P07354	Hyaluronan and proteoglycan link protein 1 OS=Gallus gallus GN=HAPLN1	1.77229	Up	0.0347629	HAPLN1	40.532	20.923	12.4	4	5	4	extracellular	GO:0032502 developmental process; GO:0007399 nervous system development; GO:0044707 single-multicellular organism process; GO:0022610 biological adhesion; GO:0007417 central nervous system development; GO:0048731 system development; GO:0044767 single-organism developmental process; GO:0044699 single-organism process; GO:0007155 cell adhesion; GO:0007275 multicellular organism development; GO:0032…	GO:0031012 extracellular matrix; GO:0044421 extracellular region part; GO:0005576 extracellular region; GO:0005578 proteinaceous extracellular matrix;	GO:0005201 extracellular matrix structural constituent; GO:0097367 carbohydrate derivative binding; GO:0005515 protein binding; GO:0005539 glycosaminoglycan binding; GO:0005198 structural molecule activity; GO:0005488 binding; GO:0005540 hyaluronic acid binding;	K06848			IPR007110; IPR013783; IPR016187; IPR003599; IPR013106; IPR000538; IPR016186;	Immunoglobulin-like domain; Immunoglobulin-like fold; C-type lectin fold; Immunoglobulin subtype; Immunoglobulin V-set domain; Link domain; C-type lectin-like/link domain;
E1C117	Interleukin-1 receptor accessory protein OS=Homo sapiens GN=IL1RAP PE=1 SV=2	1.77214	Up	0.0222543	---	67.187	18.813	9.6	5	9	5	plasma membrane	GO:0044700 single organism signaling; GO:0065008 regulation of biological quality; GO:0007166 cell surface receptor signaling pathway; GO:0051965 positive regulation of synapse assembly; GO:0032656 regulation of interleukin-13 production; GO:0032754 positive regulation of interleukin-5 production; GO:0071345 cellular response to cytokine stimulus; GO:0015031 protein transport; GO:0050807 regulati…	GO:0016020 membrane; GO:0005615 extracellular space; GO:0044421 extracellular region part; GO:0044425 membrane part; GO:0031224 intrinsic component of membrane; GO:0005576 extracellular region; GO:0016021 integral component of membrane;	GO:0038023 signaling receptor activity; GO:0004896 cytokine receptor activity; GO:1990782 protein tyrosine kinase binding; GO:0019901 protein kinase binding; GO:0005515 protein binding; GO:0004888 transmembrane signaling receptor activity; GO:0019900 kinase binding; GO:0004871 signal transducer activity; GO:0060089 molecular transducer activity; GO:0004872 receptor activity; GO:0005488 binding; G…	K04723	IL1RAP; interleukin 1 receptor accessory protein	gga04060 Cytokine-cytokine receptor interaction - Gallus gallus (chicken);	IPR007110; IPR013783; IPR003599; IPR000157;	Immunoglobulin-like domain; Immunoglobulin-like fold; Immunoglobulin subtype; Toll/interleukin-1 receptor homology (TIR) domain;
E1C7P4	Complement factor H OS=Homo sapiens GN=CFH PE=1 SV=4	1.77004	Up	0.0103172	CFH	147.86	323.31	34.5	32	73	32	extracellular				K04004			IPR000436;	Sushi/SCR/CCP domain;
E1BQX8	Golgin subfamily A member 1 OS=Homo sapiens GN=GOLGA1 PE=1 SV=3	1.76907	Up	0.0421321	GOLGA1	93.294	4.4158	5.1	4	4	4	cytoplasm	GO:0046907 intracellular transport; GO:0034067 protein localization to Golgi apparatus; GO:0072594 establishment of protein localization to organelle; GO:0006891 intra-Golgi vesicle-mediated transport; GO:0016192 vesicle-mediated transport; GO:0000301 retrograde transport, vesicle recycling within Golgi; GO:0072600 establishment of protein localization to Golgi; GO:0048193 Golgi vesicle transport…	GO:0043229 intracellular organelle; GO:0044446 intracellular organelle part; GO:0005737 cytoplasm; GO:0012505 endomembrane system; GO:0044424 intracellular part; GO:0005623 cell; GO:0044422 organelle part; GO:0043231 intracellular membrane-bounded organelle; GO:0043226 organelle; GO:0005622 intracellular; GO:0044464 cell part; GO:0098791 Golgi subcompartment; GO:0005802 trans-Golgi network; GO:00…	GO:0005515 protein binding; GO:0005488 binding;	K16731			IPR000237;	GRIP domain;
A0A1D5PYI5	Immunoglobulin heavy variable 3-23 OS=Homo sapiens GN=IGHV3-23 PE=1 SV=2	1.76458	Up	0.00319158	---	18.62	10.454	10.7	2	7	1	extracellular			GO:0005515 protein binding; GO:0005488 binding;				IPR007110; IPR013783; IPR013106;	Immunoglobulin-like domain; Immunoglobulin-like fold; Immunoglobulin V-set domain;
F1NJU5	Complement component C8 alpha chain OS=Oryctolagus cuniculus GN=C8A PE=1 SV=1	1.76355	Up	0.014927	C8A	67.724	102.58	28.4	14	28	14	extracellular	GO:0002253 activation of immune response; GO:0002252 immune effector process; GO:0072376 protein activation cascade; GO:0006959 humoral immune response; GO:0002376 immune system process; GO:0044238 primary metabolic process; GO:0050896 response to stimulus; GO:0048518 positive regulation of biological process; GO:0050776 regulation of immune response; GO:0071704 organic substance metabolic proces…	GO:0016020 membrane; GO:0031226 intrinsic component of plasma membrane; GO:0005615 extracellular space; GO:0044421 extracellular region part; GO:0098796 membrane protein complex; GO:0071944 cell periphery; GO:0046930 pore complex; GO:0098797 plasma membrane protein complex; GO:0031982 vesicle; GO:0032991 macromolecular complex; GO:0031224 intrinsic component of membrane; GO:0005887 integral compo…	GO:0005515 protein binding; GO:0005488 binding;	K03997			IPR020864; IPR000742;	Membrane attack complex component/perforin (MACPF) domain; EGF-like domain;
F1NV67	E3 ubiquitin-protein ligase TRIM13 OS=Bos taurus GN=TRIM13 PE=2 SV=2	1.76076	Up	0.0445433	TRIM13	47.89	12.652	5.8	2	2	2	nucleus	GO:0044700 single organism signaling; GO:0010941 regulation of cell death; GO:0036503 ERAD pathway; GO:0051865 protein autoubiquitination; GO:0032897 negative regulation of viral transcription; GO:0044237 cellular metabolic process; GO:0008152 metabolic process; GO:0043122 regulation of I-kappaB kinase/NF-kappaB signaling; GO:0044093 positive regulation of molecular function; GO:0010558 negative …	GO:0043229 intracellular organelle; GO:0016020 membrane; GO:0042175 nuclear outer membrane-endoplasmic reticulum membrane network; GO:0005783 endoplasmic reticulum; GO:0097038 perinuclear endoplasmic reticulum; GO:0005737 cytoplasm; GO:0044446 intracellular organelle part; GO:0031224 intrinsic component of membrane; GO:0012505 endomembrane system; GO:0044424 intracellular part; GO:0005623 cell; G…	GO:0019787 ubiquitin-like protein transferase activity; GO:0046914 transition metal ion binding; GO:0003824 catalytic activity; GO:0005488 binding; GO:0004842 ubiquitin-protein transferase activity; GO:0043167 ion binding; GO:0046872 metal ion binding; GO:0043169 cation binding; GO:0005515 protein binding; GO:0008270 zinc ion binding; GO:0016740 transferase activity; GO:0004871 signal transducer …	K12003			IPR027370; IPR001841; IPR013083; IPR000315;	RING-type zinc-finger, LisH dimerisation motif; Zinc finger, RING-type; Zinc finger, RING/FYVE/PHD-type; B-box-type zinc finger;
A0A1L1RWD5	Ribosomal protein L15 OS=Gallus gallus GN=RPL15	1.75688	Up	0.0348135	RPL15	15.567	30.963	23.9	3	8	3	nucleus	GO:0006518 peptide metabolic process; GO:0043043 peptide biosynthetic process; GO:0044267 cellular protein metabolic process; GO:0006807 nitrogen compound metabolic process; GO:0009058 biosynthetic process; GO:0043603 cellular amide metabolic process; GO:0044238 primary metabolic process; GO:1901566 organonitrogen compound biosynthetic process; GO:1901576 organic substance biosynthetic process; G…	GO:0005840 ribosome; GO:0043226 organelle; GO:0043229 intracellular organelle; GO:0043232 intracellular non-membrane-bounded organelle; GO:0044464 cell part; GO:0005622 intracellular; GO:0005737 cytoplasm; GO:0032991 macromolecular complex; GO:0044424 intracellular part; GO:1990904 ribonucleoprotein complex; GO:0005623 cell; GO:0030529 intracellular ribonucleoprotein complex; GO:0044444 cytoplasm…	GO:0003735 structural constituent of ribosome; GO:0005198 structural molecule activity;	K02877	RP-L15e; large subunit ribosomal protein L15e	gga03010 Ribosome - Gallus gallus (chicken);	IPR012678; IPR024794;	Ribosomal protein L23/L15e core domain; Ribosomal protein L15e core domain;
H9L385	Hemopexin OS=Gallus gallus GN=HPX	1.74779	Up	0.00383184	HPX	43.383	321.96	60.8	14	59	14	cytoplasm,nucleus	GO:0002702 positive regulation of production of molecular mediator of immune response; GO:0032270 positive regulation of cellular protein metabolic process; GO:0002922 positive regulation of humoral immune response; GO:0002824 positive regulation of adaptive immune response based on somatic recombination of immune receptors built from immunoglobulin superfamily domains; GO:0023051 regulation of s…	GO:0070062 extracellular exosome; GO:0043226 organelle; GO:0072562 blood microparticle; GO:0005615 extracellular space; GO:0044421 extracellular region part; GO:0031982 vesicle; GO:1903561 extracellular vesicle; GO:0043227 membrane-bounded organelle; GO:0005576 extracellular region; GO:0043230 extracellular organelle;	GO:0046872 metal ion binding; GO:0043169 cation binding; GO:0005488 binding; GO:0043167 ion binding;	K18977			IPR000585;	Hemopexin-like domain;
E1BZM6	Versican core protein OS=Gallus gallus GN=VCAN	1.7443	Up	0.0225825	VCAN	387.75	290.23	10	30	39	30	extracellular	GO:0032502 developmental process; GO:0001649 osteoblast differentiation; GO:0044707 single-multicellular organism process; GO:0022610 biological adhesion; GO:0030154 cell differentiation; GO:0044767 single-organism developmental process; GO:0001503 ossification; GO:0048869 cellular developmental process; GO:0044763 single-organism cellular process; GO:0044699 single-organism process; GO:0007155 c…	GO:0016020 membrane; GO:0031012 extracellular matrix; GO:0005615 extracellular space; GO:0044421 extracellular region part; GO:0005576 extracellular region;	GO:0097367 carbohydrate derivative binding; GO:0005488 binding; GO:0005540 hyaluronic acid binding; GO:0043167 ion binding; GO:0046872 metal ion binding; GO:0043169 cation binding; GO:0005515 protein binding; GO:0005509 calcium ion binding; GO:0005539 glycosaminoglycan binding;	K06793	VCAN; versican core protein	gga04514 Cell adhesion molecules (CAMs) - Gallus gallus (chicken);	IPR007110; IPR016187; IPR003599; IPR001881; IPR000742; IPR016186; IPR001304; IPR033987; IPR000436; IPR013783; IPR000538; IPR013106;	Immunoglobulin-like domain; C-type lectin fold; Immunoglobulin subtype; EGF-like calcium-binding domain; EGF-like domain; C-type lectin-like/link domain; C-type lectin-like; Aggrecan/versican, C-type lectin-like domain; Sushi/SCR/CCP domain; Immunoglobulin-like fold; Link domain; Immunoglobulin V-set domain;
F1NV91	Mediator of RNA polymerase II transcription subunit 4 OS=Homo sapiens GN=MED4 PE=1 SV=1	1.74373	Up	0.00145898	MED4	28.679	12.925	10	2	2	2	cytoplasm	GO:0044700 single organism signaling; GO:0097659 nucleic acid-templated transcription; GO:0009891 positive regulation of biosynthetic process; GO:0044699 single-organism process; GO:0009058 biosynthetic process; GO:0044237 cellular metabolic process; GO:0071383 cellular response to steroid hormone stimulus; GO:2001141 regulation of RNA biosynthetic process; GO:0008152 metabolic process; GO:000716…	GO:0016020 membrane; GO:0061695 transferase complex, transferring phosphorus-containing groups; GO:0032991 macromolecular complex; GO:0044424 intracellular part; GO:0005623 cell; GO:0044422 organelle part; GO:0031974 membrane-enclosed lumen; GO:1902494 catalytic complex; GO:0005654 nucleoplasm; GO:0070013 intracellular organelle lumen; GO:0044464 cell part; GO:0005622 intracellular; GO:0043227 me…	GO:0060089 molecular transducer activity; GO:0046966 thyroid hormone receptor binding; GO:0001104 RNA polymerase II transcription cofactor activity; GO:0001076 transcription factor activity, RNA polymerase II transcription factor binding; GO:0004872 receptor activity; GO:0005102 receptor binding; GO:0005488 binding; GO:0000989 transcription factor activity, transcription factor binding; GO:003525…	K15146
E1BZN8	Hepatocyte growth factor activator OS=Mus musculus GN=Hgfac PE=1 SV=1	1.73898	Up	0.0256726	HGFAC	65.89	34.505	23	9	16	9	extracellular	GO:0006508 proteolysis; GO:0008152 metabolic process; GO:0043170 macromolecule metabolic process; GO:0019538 protein metabolic process; GO:0044238 primary metabolic process; GO:0071704 organic substance metabolic process;	GO:0043226 organelle; GO:0043231 intracellular membrane-bounded organelle; GO:0043229 intracellular organelle; GO:0005783 endoplasmic reticulum; GO:0005791 rough endoplasmic reticulum; GO:0044464 cell part; GO:0005622 intracellular; GO:0005737 cytoplasm; GO:0012505 endomembrane system; GO:0044424 intracellular part; GO:0043227 membrane-bounded organelle; GO:0005623 cell; GO:0005576 extracellular …	GO:0004252 serine-type endopeptidase activity; GO:0004175 endopeptidase activity; GO:0008233 peptidase activity; GO:0003824 catalytic activity; GO:0017171 serine hydrolase activity; GO:0005488 binding; GO:0008236 serine-type peptidase activity; GO:0070011 peptidase activity, acting on L-amino acid peptides; GO:0005515 protein binding; GO:0016787 hydrolase activity;	K09631			IPR009003; IPR000083; IPR000001; IPR001254; IPR013806; IPR000742; IPR000562;	Peptidase S1, PA clan; Fibronectin, type I; Kringle; Serine proteases, trypsin domain; Kringle-like fold; EGF-like domain; Fibronectin, type II, collagen-binding;
F1NXB6	Carboxypeptidase B2 OS=Mus musculus GN=Cpb2 PE=1 SV=1	1.73843	Up	0.0138094	CPB2	38.023	2.3287	2.4	1	3	1	cytoplasm	GO:0065008 regulation of biological quality; GO:0050878 regulation of body fluid levels; GO:0030193 regulation of blood coagulation; GO:0051241 negative regulation of multicellular organismal process; GO:0032101 regulation of response to external stimulus; GO:0048585 negative regulation of response to stimulus; GO:0048519 negative regulation of biological process; GO:0080134 regulation of respons…	GO:0070062 extracellular exosome; GO:0043226 organelle; GO:0005615 extracellular space; GO:0044421 extracellular region part; GO:0031982 vesicle; GO:1903561 extracellular vesicle; GO:0043227 membrane-bounded organelle; GO:0005576 extracellular region; GO:0043230 extracellular organelle;	GO:0004180 carboxypeptidase activity; GO:0008233 peptidase activity; GO:0008238 exopeptidase activity; GO:0008235 metalloexopeptidase activity; GO:0043167 ion binding; GO:0008237 metallopeptidase activity; GO:0016787 hydrolase activity; GO:0008270 zinc ion binding; GO:0046914 transition metal ion binding; GO:0004181 metallocarboxypeptidase activity; GO:0003824 catalytic activity; GO:0005488 bindi…	K01300			IPR000834; IPR033849;	Peptidase M14, carboxypeptidase A; Carboxypeptidase B2;
F1N8K1	Deoxynucleotidyltransferase terminal-interacting protein 2 OS=Homo sapiens GN=DNTTIP2 PE=1 SV=2	1.73652	Up	0.028988	GCLM	84.481	31.038	6.2	5	6	5	nucleus							IPR014810;	Fcf2 pre-rRNA processing;
A0A1D5PL92	T-cell immunoglobulin and mucin domain-containing protein 4 OS=Mus musculus GN=Timd4 PE=1 SV=2	1.73197	Up	0.0134975	TIMD4	39.087	3.1962	3.9	1	1	1	cytoplasm		GO:0031224 intrinsic component of membrane; GO:0016020 membrane; GO:0016021 integral component of membrane; GO:0044425 membrane part;	GO:0005515 protein binding; GO:0005488 binding;				IPR007110; IPR013783; IPR013106; IPR003599;	Immunoglobulin-like domain; Immunoglobulin-like fold; Immunoglobulin V-set domain; Immunoglobulin subtype;
E1C6U2	Complement component C7 OS=Sus scrofa GN=C7 PE=1 SV=1	1.72623	Up	0.0176207	C7	93.015	100.23	21.3	11	14	11	extracellular	GO:0002376 immune system process; GO:0006955 immune response; GO:0050896 response to stimulus;	GO:0016020 membrane; GO:0031226 intrinsic component of plasma membrane; GO:0044421 extracellular region part; GO:0098796 membrane protein complex; GO:0071944 cell periphery; GO:0046930 pore complex; GO:0098797 plasma membrane protein complex; GO:0031982 vesicle; GO:0032991 macromolecular complex; GO:0031224 intrinsic component of membrane; GO:0005887 integral component of plasma membrane; GO:0005…	GO:0005515 protein binding; GO:0005488 binding;	K03996			IPR020864; IPR000436; IPR003884;	Membrane attack complex component/perforin (MACPF) domain; Sushi/SCR/CCP domain; Factor I / membrane attack complex;
F1NA58	Plasma protease C1 inhibitor OS=Homo sapiens GN=SERPING1 PE=1 SV=2	1.72122	Up	0.00813747	SERPING1	58.132	26.271	9.5	4	8	4	cytoplasm	GO:0050794 regulation of cellular process; GO:0030449 regulation of complement activation; GO:0010951 negative regulation of endopeptidase activity; GO:2000257 regulation of protein activation cascade; GO:0060255 regulation of macromolecule metabolic process; GO:1903318 negative regulation of protein maturation; GO:0010955 negative regulation of protein processing; GO:0002698 negative regulation …	GO:0070062 extracellular exosome; GO:0043226 organelle; GO:0072562 blood microparticle; GO:0005615 extracellular space; GO:0044421 extracellular region part; GO:0031982 vesicle; GO:1903561 extracellular vesicle; GO:0043227 membrane-bounded organelle; GO:0005576 extracellular region; GO:0043230 extracellular organelle;	GO:0004867 serine-type endopeptidase inhibitor activity; GO:0030234 enzyme regulator activity; GO:0030414 peptidase inhibitor activity; GO:0061134 peptidase regulator activity; GO:0061135 endopeptidase regulator activity; GO:0098772 molecular function regulator; GO:0004857 enzyme inhibitor activity; GO:0004866 endopeptidase inhibitor activity;	K04001			IPR023796;	Serpin domain;
A0A1D5PU00	Protein AMBP OS=Bos taurus GN=AMBP PE=1 SV=2	1.71376	Up	0.0322107	AMBP	38.457	13.118	9.3	3	5	3	extracellular	GO:0050794 regulation of cellular process; GO:0052548 regulation of endopeptidase activity; GO:0010951 negative regulation of endopeptidase activity; GO:0045861 negative regulation of proteolysis; GO:0080090 regulation of primary metabolic process; GO:0060255 regulation of macromolecule metabolic process; GO:0030162 regulation of proteolysis; GO:0031324 negative regulation of cellular metabolic p…	GO:0005576 extracellular region;	GO:0004867 serine-type endopeptidase inhibitor activity; GO:0030234 enzyme regulator activity; GO:0005488 binding; GO:0030414 peptidase inhibitor activity; GO:0061134 peptidase regulator activity; GO:0061135 endopeptidase regulator activity; GO:0098772 molecular function regulator; GO:0004857 enzyme inhibitor activity; GO:0004866 endopeptidase inhibitor activity; GO:0036094 small molecule binding;				IPR012674; IPR000566; IPR011038; IPR002223;	Calycin; Lipocalin/cytosolic fatty-acid binding domain; Calycin-like; Pancreatic trypsin inhibitor Kunitz domain;
A0A1D5P918	Nexilin OS=Homo sapiens GN=NEXN PE=1 SV=1	1.71352	Up	0.0026218	NEXN	72.525	20.36	16.8	10	12	10	cytoplasm			GO:0005515 protein binding; GO:0005488 binding;				IPR007110; IPR013783; IPR003599; IPR013098;	Immunoglobulin-like domain; Immunoglobulin-like fold; Immunoglobulin subtype; Immunoglobulin I-set;
F1NBK4	PDZ domain-containing protein 2 OS=Homo sapiens GN=PDZD2 PE=1 SV=4	1.71329	Up	0.0417012	---	141.5	-2	0.8	1	1	1	nucleus			GO:0005515 protein binding; GO:0005488 binding;				IPR001478;	PDZ domain;
E1C7C1	Complement component C8 beta chain OS=Homo sapiens GN=C8B PE=1 SV=3	1.71086	Up	0.0102002	C8B	65.365	47.535	24.1	12	19	12	extracellular	GO:0002376 immune system process; GO:0006955 immune response; GO:0050896 response to stimulus;	GO:0016020 membrane; GO:0031226 intrinsic component of plasma membrane; GO:0044421 extracellular region part; GO:0098796 membrane protein complex; GO:0071944 cell periphery; GO:0046930 pore complex; GO:0098797 plasma membrane protein complex; GO:0031982 vesicle; GO:0032991 macromolecular complex; GO:0031224 intrinsic component of membrane; GO:0005887 integral component of plasma membrane; GO:0005…	GO:0005515 protein binding; GO:0005488 binding;	K03998			IPR020864;	Membrane attack complex component/perforin (MACPF) domain;
E1C8N1	Cartilage oligomeric matrix protein OS=Mus musculus GN=Comp PE=1 SV=2	1.69303	Up	0.0431763	COMP	83.381	17.557	5.3	3	3	2	extracellular	GO:0050794 regulation of cellular process; GO:0044707 single-multicellular organism process; GO:0010941 regulation of cell death; GO:0043069 negative regulation of programmed cell death; GO:0051216 cartilage development; GO:0043067 regulation of programmed cell death; GO:0044699 single-organism process; GO:0098868 bone growth; GO:0048523 negative regulation of cellular process; GO:0048519 negativ…	GO:0031012 extracellular matrix; GO:0070062 extracellular exosome; GO:0043226 organelle; GO:0005615 extracellular space; GO:0044421 extracellular region part; GO:0031982 vesicle; GO:1903561 extracellular vesicle; GO:0043227 membrane-bounded organelle; GO:0005576 extracellular region; GO:0043230 extracellular organelle;	GO:0044877 macromolecular complex binding; GO:0043167 ion binding; GO:0043394 proteoglycan binding; GO:0043395 heparan sulfate proteoglycan binding; GO:0005515 protein binding; GO:0008201 heparin binding; GO:1901681 sulfur compound binding; GO:0002020 protease binding; GO:0097367 carbohydrate derivative binding; GO:0005488 binding; GO:0046872 metal ion binding; GO:0043169 cation binding; GO:00431…	K04659	THBS2S; thrombospondin 2/3/4/5	gga04512 ECM-receptor interaction - Gallus gallus (chicken); gga04145 Phagosome - Gallus gallus (chicken); gga04510 Focal adhesion - Gallus gallus (chicken);	IPR008859; IPR001881; IPR024665; IPR000742; IPR013320;	Thrombospondin, C-terminal; EGF-like calcium-binding domain; Thrombospondin/cartilage oligomeric matrix protein, coiled-coil domain; EGF-like domain; Concanavalin A-like lectin/glucanase domain;
A0A1D5PR71	U6 snRNA-associated Sm-like protein LSm5 OS=Pongo abelii GN=LSM5 PE=3 SV=3	1.69301	Up	0.000105199	LSM5	6.8498	3.1646	37.1	1	1	1	cytoplasm		GO:0044464 cell part; GO:0005622 intracellular; GO:0032991 macromolecular complex; GO:0044424 intracellular part; GO:1990904 ribonucleoprotein complex; GO:0005623 cell; GO:0030529 intracellular ribonucleoprotein complex;		K12624	LSM5; U6 snRNA-associated Sm-like protein LSm5	gga03018 RNA degradation - Gallus gallus (chicken); gga03040 Spliceosome - Gallus gallus (chicken);	IPR033871; IPR001163; IPR010920;	Sm-like protein LSm5; LSM domain, eukaryotic/archaea-type; LSM domain;
F1NJT4	Fibronectin OS=Gallus gallus GN=FN1	1.68339	Up	0.00261716	FN1	272.43	323.31	35.3	65	193	65	cytoplasm,nucleus		GO:0005576 extracellular region;	GO:0005515 protein binding; GO:0005488 binding;	K05717	FN1; fibronectin 1	gga04512 ECM-receptor interaction - Gallus gallus (chicken); gga04933 AGE-RAGE signaling pathway in diabetic complications - Gallus gallus (chicken); gga04810 Regulation of actin cytoskeleton - Gallus gallus (chicken); gga04510 Focal adhesion - Gallus gallus (chicken);	IPR000083; IPR013783; IPR013806; IPR003961; IPR000562;	Fibronectin, type I; Immunoglobulin-like fold; Kringle-like fold; Fibronectin type III; Fibronectin, type II, collagen-binding;
A0A1L1RJ87	40S ribosomal protein S5 OS=Bos taurus GN=RPS5 PE=2 SV=3	1.67497	Up	0.00511039	---	20.566	2.0741	4.2	1	3	1	cytoplasm	GO:0006518 peptide metabolic process; GO:0043043 peptide biosynthetic process; GO:0044267 cellular protein metabolic process; GO:0006807 nitrogen compound metabolic process; GO:0009058 biosynthetic process; GO:0043603 cellular amide metabolic process; GO:0044238 primary metabolic process; GO:1901566 organonitrogen compound biosynthetic process; GO:1901576 organic substance biosynthetic process; G…	GO:0043229 intracellular organelle; GO:0005840 ribosome; GO:0043232 intracellular non-membrane-bounded organelle; GO:0015935 small ribosomal subunit; GO:0005737 cytoplasm; GO:0044446 intracellular organelle part; GO:0032991 macromolecular complex; GO:0044424 intracellular part; GO:0005623 cell; GO:0044422 organelle part; GO:0043228 non-membrane-bounded organelle; GO:0043226 organelle; GO:0044464 …	GO:0097159 organic cyclic compound binding; GO:1901363 heterocyclic compound binding; GO:0003723 RNA binding; GO:0005488 binding; GO:0003676 nucleic acid binding; GO:0005198 structural molecule activity; GO:0003735 structural constituent of ribosome;	K02989	RP-S5e; small subunit ribosomal protein S5e	gga03010 Ribosome - Gallus gallus (chicken);	IPR023798;	Ribosomal protein S7 domain;
A0A1D5PHH6	Phosphatidylinositol-glycan-specific phospholipase D OS=Homo sapiens GN=GPLD1 PE=1 SV=3	1.67483	Up	0.00153004	---	19.103	6.1941	16	2	2	2	extracellular		GO:0005576 extracellular region;	GO:0003824 catalytic activity; GO:0042578 phosphoric ester hydrolase activity; GO:0016788 hydrolase activity, acting on ester bonds; GO:0004620 phospholipase activity; GO:0004630 phospholipase D activity; GO:0008081 phosphoric diester hydrolase activity; GO:0016787 hydrolase activity; GO:0004621 glycosylphosphatidylinositol phospholipase D activity; GO:0016298 lipase activity;	K01127	E3.1.4.50; glycosylphosphatidylinositol phospholipase D [EC:3.1.4.50]	gga00563 Glycosylphosphatidylinositol (GPI)-anchor biosynthesis - Gallus gallus (chicken);	IPR008947; IPR029002;	Phospholipase C/P1 nuclease domain; Phospholipase C/D;
P68034	"Actin, alpha cardiac muscle 1 OS=Gallus gallus GN=ACTC1"	1.67277	Up	0.00158392	ACTC1	42.019	323.31	62.9	18	352	2	cytoskeleton	GO:0044085 cellular component biogenesis; GO:0030048 actin filament-based movement; GO:0010941 regulation of cell death; GO:0070252 actin-mediated cell contraction; GO:0048869 cellular developmental process; GO:0060415 muscle tissue morphogenesis; GO:0032989 cellular component morphogenesis; GO:0044699 single-organism process; GO:0048729 tissue morphogenesis; GO:0030036 actin cytoskeleton organiz…	GO:0016020 membrane; GO:0005615 extracellular space; GO:0044421 extracellular region part; GO:0030054 cell junction; GO:0030016 myofibril; GO:0031982 vesicle; GO:0005737 cytoplasm; GO:0099512 supramolecular fiber; GO:0044424 intracellular part; GO:0099080 supramolecular complex; GO:0005623 cell; GO:0031674 I band; GO:0044422 organelle part; GO:0043228 non-membrane-bounded organelle; GO:0070062 ex…	GO:0005524 ATP binding; GO:1901265 nucleoside phosphate binding; GO:0001882 nucleoside binding; GO:0043167 ion binding; GO:0016817 hydrolase activity, acting on acid anhydrides; GO:0005515 protein binding; GO:0016787 hydrolase activity; GO:0000166 nucleotide binding; GO:0017111 nucleoside-triphosphatase activity; GO:0016887 ATPase activity; GO:0097159 organic cyclic compound binding; GO:1901363 h…	K12314	ACTC1; actin, alpha cardiac muscle	gga04260 Cardiac muscle contraction - Gallus gallus (chicken); gga04261 Adrenergic signaling in cardiomyocytes - Gallus gallus (chicken);
A0A1D5PRA9	Integrin alpha-5 OS=Mus musculus GN=Itga5 PE=1 SV=3	1.66983	Up	0.00176691	---	51.012	4.0151	4.4	2	2	2	cytoplasm	GO:0007155 cell adhesion; GO:0022610 biological adhesion;	GO:0016020 membrane; GO:0098636 protein complex involved in cell adhesion; GO:0031226 intrinsic component of plasma membrane; GO:0071944 cell periphery; GO:0098796 membrane protein complex; GO:0098797 plasma membrane protein complex; GO:0098802 plasma membrane receptor complex; GO:0043235 receptor complex; GO:0032991 macromolecular complex; GO:0008305 integrin complex; GO:0031224 intrinsic compon…					IPR032695; IPR013649;	Integrin domain; Integrin alpha-2;
A0A1D5NY53	DNA polymerase epsilon subunit 4 OS=Homo sapiens GN=POLE4 PE=1 SV=2	1.66156	Up	0.0288269	---	13.399	12.547	23.4	2	2	2	mitochondria		GO:0043226 organelle; GO:0043231 intracellular membrane-bounded organelle; GO:0043229 intracellular organelle; GO:0005634 nucleus; GO:0044464 cell part; GO:0005622 intracellular; GO:0044424 intracellular part; GO:0043227 membrane-bounded organelle; GO:0005623 cell;	GO:0005515 protein binding; GO:0046982 protein heterodimerization activity; GO:0005488 binding; GO:0046983 protein dimerization activity;	K03506	POLE4; DNA polymerase epsilon subunit 4 [EC:2.7.7.7]	gga03410 Base excision repair - Gallus gallus (chicken); gga00230 Purine metabolism - Gallus gallus (chicken); gga00240 Pyrimidine metabolism - Gallus gallus (chicken); gga01100 Metabolic pathways - Gallus gallus (chicken); gga03420 Nucleotide excision repair - Gallus gallus (chicken); gga03030 DNA replication - Gallus gallus (chicken);	IPR009072; IPR003958;	Histone-fold; Transcription factor CBF/NF-Y/archaeal histone domain;
Q5ZJ20	UAP56-interacting factor OS=Gallus gallus GN=FYTTD1	1.66055	Up	0.00676222	FYTTD1	34.331	3.2131	3.3	1	1	1	cytoplasm	GO:0050658 RNA transport; GO:0046907 intracellular transport; GO:0051028 mRNA transport; GO:0051168 nuclear export; GO:0051169 nuclear transport; GO:0051236 establishment of RNA localization; GO:0015031 protein transport; GO:0071704 organic substance metabolic process; GO:0051234 establishment of localization; GO:0071427 mRNA-containing ribonucleoprotein complex export from nucleus; GO:0008152 me…	GO:0043229 intracellular organelle; GO:0044446 intracellular organelle part; GO:0031981 nuclear lumen; GO:0044424 intracellular part; GO:0016604 nuclear body; GO:0005623 cell; GO:0044422 organelle part; GO:0043226 organelle; GO:0043231 intracellular membrane-bounded organelle; GO:0031974 membrane-enclosed lumen; GO:0005654 nucleoplasm; GO:0005634 nucleus; GO:0070013 intracellular organelle lumen;…	GO:0097159 organic cyclic compound binding; GO:1901363 heterocyclic compound binding; GO:0003729 mRNA binding; GO:0003723 RNA binding; GO:0005488 binding; GO:0003676 nucleic acid binding;
A0A1D5PX47	"Myosin light chain, embryonic OS=Gallus gallus PE=2 SV=1"	1.6565	Up	0.0364603	MYL4	17.193	59.792	54.2	7	10	6	cytoplasm			GO:0043169 cation binding; GO:0046872 metal ion binding; GO:0005509 calcium ion binding; GO:0005488 binding; GO:0043167 ion binding;	K12750	MYL4; myosin light chain 4	gga04260 Cardiac muscle contraction - Gallus gallus (chicken); gga04371 Apelin signaling pathway - Gallus gallus (chicken); gga04261 Adrenergic signaling in cardiomyocytes - Gallus gallus (chicken);	IPR002048; IPR011992;	EF-hand domain; EF-hand domain pair;
P00368	"Glutamate dehydrogenase 1, mitochondrial OS=Gallus gallus GN=GLUD1"	1.63713	Up	0.00581442	GLUD1	55.196	14.027	23.1	9	20	1		GO:0009064 glutamine family amino acid metabolic process; GO:0072350 tricarboxylic acid metabolic process; GO:0055114 oxidation-reduction process; GO:0044281 small molecule metabolic process; GO:0006541 glutamine metabolic process; GO:0044763 single-organism cellular process; GO:0006807 nitrogen compound metabolic process; GO:0044699 single-organism process; GO:1901605 alpha-amino acid metabolic …	GO:0005759 mitochondrial matrix; GO:0043229 intracellular organelle; GO:0044429 mitochondrial part; GO:0005737 cytoplasm; GO:0044446 intracellular organelle part; GO:0044424 intracellular part; GO:0005623 cell; GO:0005739 mitochondrion; GO:0044422 organelle part; GO:0031974 membrane-enclosed lumen; GO:0043226 organelle; GO:0043231 intracellular membrane-bounded organelle; GO:0070013 intracellular…	GO:0005524 ATP binding; GO:1901265 nucleoside phosphate binding; GO:0016639 oxidoreductase activity, acting on the CH-NH2 group of donors, NAD or NADP as acceptor; GO:0001882 nucleoside binding; GO:0043167 ion binding; GO:0000166 nucleotide binding; GO:0004352 glutamate dehydrogenase (NAD+) activity; GO:0016491 oxidoreductase activity; GO:0097159 organic cyclic compound binding; GO:1901363 hetero…	K00261	GLUD1_2; glutamate dehydrogenase (NAD(P)+) [EC:1.4.1.3]	gga04217 Necroptosis - Gallus gallus (chicken); gga00471 D-Glutamine and D-glutamate metabolism - Gallus gallus (chicken); gga00220 Arginine biosynthesis - Gallus gallus (chicken); gga01100 Metabolic pathways - Gallus gallus (chicken); gga00250 Alanine, aspartate and glutamate metabolism - Gallus gallus (chicken); gga01200 Carbon metabolism - Gallus gallus (chicken); gga00910 Nitrogen metabolism …	IPR006096; IPR016040; IPR033922; IPR006097;	Glutamate/phenylalanine/leucine/valine dehydrogenase, C-terminal; NAD(P)-binding domain; NAD(P) binding domain of glutamate dehydrogenase; Glutamate/phenylalanine/leucine/valine dehydrogenase, dimerisation domain;
P08287	Histone H1.11L OS=Gallus gallus	1.63459	Up	0.0453378	---	22.528	5.2819	24	5	12	1	nucleus	GO:0044085 cellular component biogenesis; GO:0016043 cellular component organization; GO:0034728 nucleosome organization; GO:0034622 cellular macromolecular complex assembly; GO:0006333 chromatin assembly or disassembly; GO:0043933 macromolecular complex subunit organization; GO:0065004 protein-DNA complex assembly; GO:0006323 DNA packaging; GO:0006334 nucleosome assembly; GO:0051276 chromosome o…	GO:0043229 intracellular organelle; GO:0043232 intracellular non-membrane-bounded organelle; GO:0044446 intracellular organelle part; GO:0032991 macromolecular complex; GO:0044424 intracellular part; GO:0005623 cell; GO:0044422 organelle part; GO:0044427 chromosomal part; GO:0000786 nucleosome; GO:0043228 non-membrane-bounded organelle; GO:0043231 intracellular membrane-bounded organelle; GO:0043…	GO:0097159 organic cyclic compound binding; GO:1901363 heterocyclic compound binding; GO:0003677 DNA binding; GO:0005488 binding; GO:0003676 nucleic acid binding;	K11275			IPR011991; IPR005818;	Winged helix-turn-helix DNA-binding domain; Linker histone H1/H5, domain H15;
A0A1L1RXI6	60S ribosomal protein L6 OS=Gallus gallus GN=RPL6	1.63308	Up	0.0242946	RPL6	26.102	19.192	19.4	7	21	7	nucleus	GO:0006518 peptide metabolic process; GO:0043043 peptide biosynthetic process; GO:0044267 cellular protein metabolic process; GO:0006807 nitrogen compound metabolic process; GO:0009058 biosynthetic process; GO:0043603 cellular amide metabolic process; GO:0044238 primary metabolic process; GO:1901566 organonitrogen compound biosynthetic process; GO:1901576 organic substance biosynthetic process; G…	GO:0005840 ribosome; GO:0043226 organelle; GO:0043229 intracellular organelle; GO:0043232 intracellular non-membrane-bounded organelle; GO:0044464 cell part; GO:0005622 intracellular; GO:0005737 cytoplasm; GO:0032991 macromolecular complex; GO:0044424 intracellular part; GO:1990904 ribonucleoprotein complex; GO:0005623 cell; GO:0030529 intracellular ribonucleoprotein complex; GO:0044444 cytoplasm…	GO:0003735 structural constituent of ribosome; GO:0005198 structural molecule activity;	K02934	RP-L6e; large subunit ribosomal protein L6e	gga03010 Ribosome - Gallus gallus (chicken);	IPR005568; IPR008991; IPR014722;	Ribosomal protein L6, N-terminal; Translation protein SH3-like domain; Ribosomal protein L2 domain 2;
F1NWE3	Receptor-type tyrosine-protein phosphatase S OS=Gallus gallus GN=PTPRS	1.62395	Up	0.0154378	PTPRS	170.6	10.743	3	4	4	4	extracellular	GO:0051093 negative regulation of developmental process; GO:0065008 regulation of biological quality; GO:2000171 negative regulation of dendrite development; GO:0048640 negative regulation of developmental growth; GO:0048869 cellular developmental process; GO:0051129 negative regulation of cellular component organization; GO:0022008 neurogenesis; GO:0044699 single-organism process; GO:0051241 neg…	GO:0016020 membrane; GO:0031090 organelle membrane; GO:0005737 cytoplasm; GO:0044433 cytoplasmic vesicle part; GO:0005887 integral component of plasma membrane; GO:0005623 cell; GO:0099060 integral component of postsynaptic specialization membrane; GO:0044422 organelle part; GO:0070382 exocytic vesicle; GO:0031301 integral component of organelle membrane; GO:0098590 plasma membrane region; GO:000…	GO:0016791 phosphatase activity; GO:0046983 protein dimerization activity; GO:0043167 ion binding; GO:0043394 proteoglycan binding; GO:0043395 heparan sulfate proteoglycan binding; GO:0005515 protein binding; GO:0016787 hydrolase activity; GO:0004721 phosphoprotein phosphatase activity; GO:0008201 heparin binding; GO:1901681 sulfur compound binding; GO:0097367 carbohydrate derivative binding; GO:…	K06778			IPR003598; IPR000387; IPR007110; IPR003595; IPR003599; IPR003961; IPR013098; IPR029021; IPR000242; IPR013783;	Immunoglobulin subtype 2; Tyrosine specific protein phosphatases domain; Immunoglobulin-like domain; Protein-tyrosine phosphatase, catalytic; Immunoglobulin subtype; Fibronectin type III; Immunoglobulin I-set; Protein-tyrosine phosphatase-like; PTP type protein phosphatase; Immunoglobulin-like fold;
A0A1D5PEF7	A disintegrin and metalloproteinase with thrombospondin motifs 13 OS=Homo sapiens GN=ADAMTS13 PE=1 SV=1	1.621	Up	0.00068108	---	152.39	3.5867	2.9	3	3	3	mitochondria	GO:0006508 proteolysis; GO:0008152 metabolic process; GO:0043170 macromolecule metabolic process; GO:0019538 protein metabolic process; GO:0044238 primary metabolic process; GO:0071704 organic substance metabolic process;	GO:0031012 extracellular matrix; GO:0044421 extracellular region part; GO:0005576 extracellular region; GO:0005578 proteinaceous extracellular matrix;	GO:0004175 endopeptidase activity; GO:0004222 metalloendopeptidase activity; GO:0008233 peptidase activity; GO:0046914 transition metal ion binding; GO:0003824 catalytic activity; GO:0005488 binding; GO:0043167 ion binding; GO:0043169 cation binding; GO:0046872 metal ion binding; GO:0070011 peptidase activity, acting on L-amino acid peptides; GO:0008237 metallopeptidase activity; GO:0016787 hydro…	K08627			IPR000859; IPR024079; IPR010294; IPR001590;	CUB domain; Metallopeptidase, catalytic domain; ADAM-TS Spacer 1; Peptidase M12B, ADAM/reprolysin;
A0A1D5NWM7	Ribosomal L1 domain-containing protein 1 OS=Mus musculus GN=Rsl1d1 PE=1 SV=1	1.61375	Up	0.00994721	RSL1D1	49.601	32.305	16.7	6	7	6	mitochondria			GO:0097159 organic cyclic compound binding; GO:1901363 heterocyclic compound binding; GO:0003723 RNA binding; GO:0005488 binding; GO:0003676 nucleic acid binding;	K14775			IPR023674; IPR016094;	Ribosomal protein L1-like; Ribosomal protein L1, 2-layer alpha/beta-sandwich;
F1NW32	Neogenin (Fragment) OS=Gallus gallus PE=2 SV=1	1.60977	Up	0.0239481	NEO1	154.21	1.4165	0.6	1	4	1	cytoplasm	GO:0065008 regulation of biological quality; GO:0030513 positive regulation of BMP signaling pathway; GO:0048869 cellular developmental process; GO:0048666 neuron development; GO:0023051 regulation of signaling; GO:0032989 cellular component morphogenesis; GO:0022008 neurogenesis; GO:0044699 single-organism process; GO:0009605 response to external stimulus; GO:2001141 regulation of RNA biosynthet…	GO:0016020 membrane; GO:0031226 intrinsic component of plasma membrane; GO:0044459 plasma membrane part; GO:0044425 membrane part; GO:0044464 cell part; GO:0071944 cell periphery; GO:0031224 intrinsic component of membrane; GO:0005887 integral component of plasma membrane; GO:0005623 cell; GO:0016021 integral component of membrane; GO:0005886 plasma membrane;	GO:0005515 protein binding; GO:0060089 molecular transducer activity; GO:0004872 receptor activity; GO:0005488 binding;	K06766	NEO1; neogenin	gga04514 Cell adhesion molecules (CAMs) - Gallus gallus (chicken);	IPR003598; IPR007110; IPR010560; IPR013783; IPR003599; IPR003961; IPR013098;	Immunoglobulin subtype 2; Immunoglobulin-like domain; Neogenin, C-terminal; Immunoglobulin-like fold; Immunoglobulin subtype; Fibronectin type III; Immunoglobulin I-set;
Q5ZKI2	2-(3-amino-3-carboxypropyl)histidine synthase subunit 2 OS=Gallus gallus GN=DPH2	1.60613	Up	0.0358506	DPH2	52.163	3.6463	2.3	1	1	1	cytoplasm	GO:0044267 cellular protein metabolic process; GO:0017183 peptidyl-diphthamide biosynthetic process from peptidyl-histidine; GO:0009058 biosynthetic process; GO:0044238 primary metabolic process; GO:0044237 cellular metabolic process; GO:0044249 cellular biosynthetic process; GO:0071704 organic substance metabolic process; GO:0018193 peptidyl-amino acid modification; GO:0018202 peptidyl-histidine…			K17866
Q5ZJN5	Mitochondrial folate transporter/carrier OS=Macaca fascicularis GN=SLC25A32 PE=2 SV=1	1.60534	Up	0.0179198	SLC25A32	35.683	1.6667	3.4	1	1	1	cytoplasm	GO:0044281 small molecule metabolic process; GO:0044763 single-organism cellular process; GO:0044699 single-organism process; GO:0006807 nitrogen compound metabolic process; GO:1901605 alpha-amino acid metabolic process; GO:0006544 glycine metabolic process; GO:0044238 primary metabolic process; GO:0044237 cellular metabolic process; GO:0071704 organic substance metabolic process; GO:0051234 esta…	GO:0043226 organelle; GO:0043231 intracellular membrane-bounded organelle; GO:0043229 intracellular organelle; GO:0016020 membrane; GO:0044464 cell part; GO:0005622 intracellular; GO:0044425 membrane part; GO:0005737 cytoplasm; GO:0031224 intrinsic component of membrane; GO:0044424 intracellular part; GO:0005623 cell; GO:0043227 membrane-bounded organelle; GO:0016021 integral component of membran…		K15115			IPR023395;	Mitochondrial carrier domain;
A0A1D5PR64	Eukaryotic initiation factor 4A-I OS=Pongo abelii GN=EIF4A1 PE=2 SV=1	1.60336	Up	0.0212116	---	27.847	6.2779	12.8	3	19	2	nucleus			GO:0005524 ATP binding; GO:1901265 nucleoside phosphate binding; GO:0001882 nucleoside binding; GO:0043167 ion binding; GO:0000166 nucleotide binding; GO:0097159 organic cyclic compound binding; GO:1901363 heterocyclic compound binding; GO:0032549 ribonucleoside binding; GO:0097367 carbohydrate derivative binding; GO:0032553 ribonucleotide binding; GO:0005488 binding; GO:0003676 nucleic acid bind…				IPR011545; IPR014001; IPR027417;	DEAD/DEAH box helicase domain; Helicase superfamily 1/2, ATP-binding domain; P-loop containing nucleoside triphosphate hydrolase;
P50460	Cysteine and glycine-rich protein 2 OS=Gallus gallus GN=CSRP2	1.59814	Up	0.00130995	CSRP2	20.925	74.596	45.4	8	25	8	nucleus	GO:0032502 developmental process; GO:0044707 single-multicellular organism process; GO:0030154 cell differentiation; GO:0044767 single-organism developmental process; GO:0048869 cellular developmental process; GO:0044763 single-organism cellular process; GO:0044699 single-organism process; GO:0007275 multicellular organism development; GO:0048856 anatomical structure development; GO:0032501 multi…	GO:0043226 organelle; GO:0043231 intracellular membrane-bounded organelle; GO:0043229 intracellular organelle; GO:0005634 nucleus; GO:0044464 cell part; GO:0005622 intracellular; GO:0044424 intracellular part; GO:0043227 membrane-bounded organelle; GO:0005623 cell;	GO:0046872 metal ion binding; GO:0043169 cation binding; GO:0008270 zinc ion binding; GO:0046914 transition metal ion binding; GO:0005488 binding; GO:0043167 ion binding;	K09377			IPR001781;	Zinc finger, LIM-type;
A0A1L1RLQ7	60S ribosomal protein L28 OS=Homo sapiens GN=RPL28 PE=1 SV=3	1.59576	Up	0.0271012	RPL28	14.297	18.338	19.8	3	9	3	mitochondria	GO:0006518 peptide metabolic process; GO:0043043 peptide biosynthetic process; GO:0044267 cellular protein metabolic process; GO:0006807 nitrogen compound metabolic process; GO:0009058 biosynthetic process; GO:0043603 cellular amide metabolic process; GO:0044238 primary metabolic process; GO:1901566 organonitrogen compound biosynthetic process; GO:1901576 organic substance biosynthetic process; G…	GO:0005840 ribosome; GO:0043226 organelle; GO:0043229 intracellular organelle; GO:0043232 intracellular non-membrane-bounded organelle; GO:0044464 cell part; GO:0005622 intracellular; GO:0005737 cytoplasm; GO:0032991 macromolecular complex; GO:0044424 intracellular part; GO:1990904 ribonucleoprotein complex; GO:0005623 cell; GO:0030529 intracellular ribonucleoprotein complex; GO:0044444 cytoplasm…	GO:0003735 structural constituent of ribosome; GO:0005198 structural molecule activity;	K02903	RP-L28e; large subunit ribosomal protein L28e	gga03010 Ribosome - Gallus gallus (chicken);	IPR029004;	Ribosomal L28e/Mak16;
F1P201	Vascular cell adhesion protein 1 OS=Canis lupus familiaris GN=VCAM1 PE=2 SV=1	1.59359	Up	0.018524	VCAM1	59.889	16.463	8.3	5	7	5	peroxisome	GO:0098602 single organism cell adhesion; GO:0098609 cell-cell adhesion; GO:0044699 single-organism process; GO:0007155 cell adhesion; GO:0022610 biological adhesion; GO:0016337 single organismal cell-cell adhesion;	GO:0031224 intrinsic component of membrane; GO:0016020 membrane; GO:0016021 integral component of membrane; GO:0044425 membrane part;	GO:0005515 protein binding; GO:0005488 binding;	K06527	VCAM1; vascular cell adhesion molecule 1	gga04514 Cell adhesion molecules (CAMs) - Gallus gallus (chicken); gga04933 AGE-RAGE signaling pathway in diabetic complications - Gallus gallus (chicken);	IPR003598; IPR007110; IPR013783; IPR003599; IPR003987; IPR008424; IPR013098;	Immunoglobulin subtype 2; Immunoglobulin-like domain; Immunoglobulin-like fold; Immunoglobulin subtype; Intercellular adhesion molecule/vascular cell adhesion molecule, N-terminal; Immunoglobulin C2-set; Immunoglobulin I-set;
A0A1D5PNW6	Protein FAN OS=Homo sapiens GN=NSMAF PE=1 SV=2	1.59039	Up	0.020903	NSMAF	103.86	9.6699	3.1	2	3	2	nucleus			GO:0005515 protein binding; GO:0005488 binding;	K18953			IPR000409; IPR011993; IPR017986; IPR015943; IPR004182; IPR023362;	BEACH domain; PH domain-like; WD40-repeat-containing domain; WD40/YVTN repeat-like-containing domain; GRAM domain; PH-BEACH domain;
E1C3Z8	Dermatan-sulfate epimerase OS=Mus musculus GN=Dse PE=2 SV=1	1.58261	Up	0.0174469	DSE	110.2	3.1537	1.9	2	3	2	plasma membrane	GO:0016053 organic acid biosynthetic process; GO:0006024 glycosaminoglycan biosynthetic process; GO:0044699 single-organism process; GO:0009058 biosynthetic process; GO:1901566 organonitrogen compound biosynthetic process; GO:0044237 cellular metabolic process; GO:0050651 dermatan sulfate proteoglycan biosynthetic process; GO:0044272 sulfur compound biosynthetic process; GO:0071704 organic substa…	GO:0043229 intracellular organelle; GO:0016020 membrane; GO:0005783 endoplasmic reticulum; GO:0044446 intracellular organelle part; GO:0005737 cytoplasm; GO:0031224 intrinsic component of membrane; GO:0031981 nuclear lumen; GO:0012505 endomembrane system; GO:0044424 intracellular part; GO:0005829 cytosol; GO:0005623 cell; GO:0016021 integral component of membrane; GO:0044422 organelle part; GO:00…	GO:0016853 isomerase activity; GO:0047757 chondroitin-glucuronate 5-epimerase activity; GO:0003824 catalytic activity; GO:0016854 racemase and epimerase activity; GO:0016857 racemase and epimerase activity, acting on carbohydrates and derivatives;	K01794	DSE; chondroitin-glucuronate 5-epimerase [EC:5.1.3.19]	gga01100 Metabolic pathways - Gallus gallus (chicken); gga00532 Glycosaminoglycan biosynthesis - chondroitin sulfate / dermatan sulfate - Gallus gallus (chicken);	IPR008929;	Chondroitin AC/alginate lyase;
F1NDP3	Prolyl endopeptidase FAP OS=Bos taurus GN=FAP PE=1 SV=1	1.58094	Up	0.0152954	FAP	87.229	23.732	5.9	4	5	4	plasma membrane	GO:0090130 tissue migration; GO:0010941 regulation of cell death; GO:0044246 regulation of multicellular organismal metabolic process; GO:0051674 localization of cell; GO:0051129 negative regulation of cellular component organization; GO:0044699 single-organism process; GO:0010716 negative regulation of extracellular matrix disassembly; GO:0010564 regulation of cell cycle process; GO:1900119 posi…	GO:0031252 cell leading edge; GO:0016020 membrane; GO:0042995 cell projection; GO:0005615 extracellular space; GO:0044421 extracellular region part; GO:0071437 invadopodium; GO:0030054 cell junction; GO:0071944 cell periphery; GO:0070161 anchoring junction; GO:0031224 intrinsic component of membrane; GO:0071438 invadopodium membrane; GO:0005623 cell; GO:0044463 cell projection part; GO:0016021 in…	GO:0008238 exopeptidase activity; GO:0008233 peptidase activity; GO:0005102 receptor binding; GO:0046983 protein dimerization activity; GO:0044877 macromolecular complex binding; GO:0008236 serine-type peptidase activity; GO:0008239 dipeptidyl-peptidase activity; GO:0005178 integrin binding; GO:0005515 protein binding; GO:0016787 hydrolase activity; GO:0004177 aminopeptidase activity; GO:0004252 …	K08674			IPR001375; IPR029058; IPR002469;	Peptidase S9, prolyl oligopeptidase, catalytic domain; Alpha/Beta hydrolase fold; Dipeptidylpeptidase IV, N-terminal domain;
A0A1D5PDK7	60S ribosomal protein L7 OS=Gallus gallus GN=RPL7	1.57958	Up	0.0102243	RPL7	21.502	61.846	25.9	4	13	4	cytoplasm				K02937	RP-L7e; large subunit ribosomal protein L7e	gga03010 Ribosome - Gallus gallus (chicken);	IPR016082;	Ribosomal protein L30, ferredoxin-like fold domain;
E1C0K5	Lactadherin OS=Mus musculus GN=Mfge8 PE=1 SV=3	1.5776	Up	0.0468032	MFGE8	53.146	15.999	11.6	5	7	5	extracellular	GO:0050794 regulation of cellular process; GO:0060627 regulation of vesicle-mediated transport; GO:2000425 regulation of apoptotic cell clearance; GO:0016043 cellular component organization; GO:0045807 positive regulation of endocytosis; GO:0010324 membrane invagination; GO:0044699 single-organism process; GO:2000427 positive regulation of apoptotic cell clearance; GO:0008037 cell recognition; GO…	GO:0016020 membrane; GO:0005615 extracellular space; GO:0044421 extracellular region part; GO:0009897 external side of plasma membrane; GO:0019898 extrinsic component of membrane; GO:0071944 cell periphery; GO:0031982 vesicle; GO:0019897 extrinsic component of plasma membrane; GO:0005623 cell; GO:0005576 extracellular region; GO:0005886 plasma membrane; GO:0070062 extracellular exosome; GO:004322…	GO:0005102 receptor binding; GO:0043167 ion binding; GO:0044877 macromolecular complex binding; GO:0005515 protein binding; GO:0005178 integrin binding; GO:0001786 phosphatidylserine binding; GO:0050839 cell adhesion molecule binding; GO:0072341 modified amino acid binding; GO:0005488 binding; GO:0005543 phospholipid binding; GO:0008289 lipid binding; GO:0046872 metal ion binding; GO:0043169 cati…	K17253			IPR000421; IPR001881; IPR000742; IPR008979;	Coagulation factor 5/8 C-terminal domain; EGF-like calcium-binding domain; EGF-like domain; Galactose-binding domain-like;
F1P0I2	KDEL motif-containing protein 2 OS=Homo sapiens GN=KDELC2 PE=1 SV=2	1.57348	Up	0.0355029	---	47.865	3.9596	8.8	4	6	4	cytoplasm,nucleus	GO:0008152 metabolic process; GO:1903509 liposaccharide metabolic process; GO:0006643 membrane lipid metabolic process; GO:0044710 single-organism metabolic process; GO:0044763 single-organism cellular process; GO:0006664 glycolipid metabolic process; GO:1901135 carbohydrate derivative metabolic process; GO:0044699 single-organism process; GO:0044255 cellular lipid metabolic process; GO:0044238 p…	GO:0005788 endoplasmic reticulum lumen; GO:0043229 intracellular organelle; GO:0005783 endoplasmic reticulum; GO:0005737 cytoplasm; GO:0044446 intracellular organelle part; GO:0012505 endomembrane system; GO:0044424 intracellular part; GO:0005623 cell; GO:0044422 organelle part; GO:0043226 organelle; GO:0043231 intracellular membrane-bounded organelle; GO:0031974 membrane-enclosed lumen; GO:00700…	GO:0046527 glucosyltransferase activity; GO:0016757 transferase activity, transferring glycosyl groups; GO:0016758 transferase activity, transferring hexosyl groups; GO:0003824 catalytic activity; GO:0016740 transferase activity;
F1NG97	AMP deaminase OS=Gallus gallus GN=AMPD3	1.57346	Up	0.00585256	AMPD3	88.93	9.2233	6.7	4	4	4	cytoplasm	GO:0065008 regulation of biological quality; GO:0009116 nucleoside metabolic process; GO:0042278 purine nucleoside metabolic process; GO:0046031 ADP metabolic process; GO:0009167 purine ribonucleoside monophosphate metabolic process; GO:0002262 myeloid cell homeostasis; GO:0009117 nucleotide metabolic process; GO:0044699 single-organism process; GO:0009185 ribonucleoside diphosphate metabolic pro…		GO:0047623 adenosine-phosphate deaminase activity; GO:0019239 deaminase activity; GO:0016787 hydrolase activity; GO:0016814 hydrolase activity, acting on carbon-nitrogen (but not peptide) bonds, in cyclic amidines; GO:0003876 AMP deaminase activity; GO:0003824 catalytic activity; GO:0016810 hydrolase activity, acting on carbon-nitrogen (but not peptide) bonds;	K01490	AMPD; AMP deaminase [EC:3.5.4.6]	gga00230 Purine metabolism - Gallus gallus (chicken); gga01100 Metabolic pathways - Gallus gallus (chicken);	IPR001365; IPR032466;	Adenosine/AMP deaminase domain; Metal-dependent hydrolase;
P09207	Tubulin beta-6 chain OS=Gallus gallus	1.57002	Up	0.0346309	---	50.153	39.517	19.3	7	37	4	nucleus	GO:0044085 cellular component biogenesis; GO:0016043 cellular component organization; GO:0044763 single-organism cellular process; GO:0044699 single-organism process; GO:0007051 spindle organization; GO:0007017 microtubule-based process; GO:0000226 microtubule cytoskeleton organization; GO:0051225 spindle assembly; GO:0070925 organelle assembly; GO:0022607 cellular component assembly; GO:0006996 …	GO:0043229 intracellular organelle; GO:0099513 polymeric cytoskeletal fiber; GO:0044421 extracellular region part; GO:0005874 microtubule; GO:0043232 intracellular non-membrane-bounded organelle; GO:0044430 cytoskeletal part; GO:0005737 cytoplasm; GO:0044446 intracellular organelle part; GO:0031982 vesicle; GO:0099512 supramolecular fiber; GO:0044424 intracellular part; GO:0099080 supramolecular …	GO:1901265 nucleoside phosphate binding; GO:0001882 nucleoside binding; GO:0043167 ion binding; GO:0016817 hydrolase activity, acting on acid anhydrides; GO:0016787 hydrolase activity; GO:0000166 nucleotide binding; GO:0017111 nucleoside-triphosphatase activity; GO:1901363 heterocyclic compound binding; GO:0097159 organic cyclic compound binding; GO:0032549 ribonucleoside binding; GO:0097367 carb…	K07375	TUBB; tubulin beta	gga04540 Gap junction - Gallus gallus (chicken); gga04145 Phagosome - Gallus gallus (chicken);	IPR003008; IPR023123; IPR018316; IPR008280;	Tubulin/FtsZ, GTPase domain; Tubulin, C-terminal; Tubulin/FtsZ, 2-layer sandwich domain; Tubulin/FtsZ, C-terminal;
P19336	Protein CYR61 OS=Gallus gallus GN=CYR61	1.56137	Up	0.048998	CYR61	40.651	1.2825	3.5	1	1	1	extracellular	GO:0003171 atrioventricular valve development; GO:0001649 osteoblast differentiation; GO:0010941 regulation of cell death; GO:0030335 positive regulation of cell migration; GO:0032270 positive regulation of cellular protein metabolic process; GO:0030513 positive regulation of BMP signaling pathway; GO:0009891 positive regulation of biosynthetic process; GO:0003179 heart valve morphogenesis; GO:00…	GO:0031012 extracellular matrix; GO:0005615 extracellular space; GO:0044421 extracellular region part; GO:0005576 extracellular region;	GO:0005520 insulin-like growth factor binding; GO:0050839 cell adhesion molecule binding; GO:0005102 receptor binding; GO:0019838 growth factor binding; GO:0005488 binding; GO:0044877 macromolecular complex binding; GO:0005515 protein binding; GO:0005178 integrin binding; GO:0050840 extracellular matrix binding; GO:0032403 protein complex binding;	K06829			IPR001007; IPR006208; IPR000867; IPR009030; IPR006207;	VWFC domain; Glycoprotein hormone subunit beta, cystine knot; Insulin-like growth factor-binding protein, IGFBP; Growth factor receptor cysteine-rich domain; Cystine knot, C-terminal;
E1C4M0	40S ribosomal protein S2 OS=Rattus norvegicus GN=Rps2 PE=1 SV=1	1.5597	Up	0.00117043	RPS2	30.673	27.624	23.4	6	10	4	cytoplasm	GO:0006518 peptide metabolic process; GO:0044267 cellular protein metabolic process; GO:0009058 biosynthetic process; GO:1901566 organonitrogen compound biosynthetic process; GO:0044237 cellular metabolic process; GO:0071704 organic substance metabolic process; GO:0008152 metabolic process; GO:0044093 positive regulation of molecular function; GO:0051338 regulation of transferase activity; GO:003…	GO:0016020 membrane; GO:0044421 extracellular region part; GO:0030054 cell junction; GO:0031982 vesicle; GO:0015935 small ribosomal subunit; GO:0005737 cytoplasm; GO:0032991 macromolecular complex; GO:0044424 intracellular part; GO:0005623 cell; GO:0044422 organelle part; GO:0043228 non-membrane-bounded organelle; GO:0031974 membrane-enclosed lumen; GO:0070062 extracellular exosome; GO:0005654 nu…	GO:0097159 organic cyclic compound binding; GO:1901363 heterocyclic compound binding; GO:0050839 cell adhesion molecule binding; GO:0003729 mRNA binding; GO:0003723 RNA binding; GO:0019838 growth factor binding; GO:0005488 binding; GO:0045296 cadherin binding; GO:0003676 nucleic acid binding; GO:0005515 protein binding; GO:0017134 fibroblast growth factor binding; GO:0005198 structural molecule a…	K02981	RP-S2e; small subunit ribosomal protein S2e	gga03010 Ribosome - Gallus gallus (chicken);	IPR014720; IPR020568; IPR005324; IPR014721; IPR013810;	Double-stranded RNA-binding domain; Ribosomal protein S5 domain 2-type fold; Ribosomal protein S5, C-terminal; Ribosomal protein S5 domain 2-type fold, subgroup; Ribosomal protein S5, N-terminal;
R9PXN6	Cochlin OS=Gallus gallus GN=COCH	1.55246	Up	0.00429991	COCH	59.426	16.241	7.3	3	3	3	extracellular	GO:0050794 regulation of cellular process; GO:0065008 regulation of biological quality; GO:0098542 defense response to other organism; GO:0043207 response to external biotic stimulus; GO:0080134 regulation of response to stress; GO:0050896 response to stimulus; GO:0031347 regulation of defense response; GO:0051707 response to other organism; GO:0050877 neurological system process; GO:0009607 resp…	GO:0031012 extracellular matrix; GO:0070062 extracellular exosome; GO:0043226 organelle; GO:0044421 extracellular region part; GO:0031982 vesicle; GO:1903561 extracellular vesicle; GO:0005578 proteinaceous extracellular matrix; GO:0043227 membrane-bounded organelle; GO:0005576 extracellular region; GO:0043230 extracellular organelle;	GO:0005518 collagen binding; GO:0005515 protein binding; GO:0005488 binding; GO:0032403 protein complex binding; GO:0044877 macromolecular complex binding;				IPR004043; IPR002035;	LCCL domain; von Willebrand factor, type A;
F1NWF6	Asparagine synthetase [glutamine-hydrolyzing] OS=Gallus gallus GN=ASNS	1.54578	Up	0.00639979	ASNS	64.068	17.816	8.7	5	7	5	cytoplasm	GO:0010941 regulation of cell death; GO:0016053 organic acid biosynthetic process; GO:0044699 single-organism process; GO:0009058 biosynthetic process; GO:0044237 cellular metabolic process; GO:0009605 response to external stimulus; GO:0008152 metabolic process; GO:0006520 cellular amino acid metabolic process; GO:0007154 cell communication; GO:1901607 alpha-amino acid biosynthetic process; GO:00…	GO:0044464 cell part; GO:0005622 intracellular; GO:0005737 cytoplasm; GO:0044424 intracellular part; GO:0005829 cytosol; GO:0005623 cell; GO:0044444 cytoplasmic part;	GO:0016879 ligase activity, forming carbon-nitrogen bonds; GO:0016884 carbon-nitrogen ligase activity, with glutamine as amido-N-donor; GO:0003824 catalytic activity; GO:0004066 asparagine synthase (glutamine-hydrolyzing) activity; GO:0016874 ligase activity;	K01953	asnB; asparagine synthase (glutamine-hydrolysing) [EC:6.3.5.4]	gga01100 Metabolic pathways - Gallus gallus (chicken); gga00250 Alanine, aspartate and glutamate metabolism - Gallus gallus (chicken);	IPR014729; IPR029055; IPR033738; IPR001962; IPR017932;	Rossmann-like alpha/beta/alpha sandwich fold; Nucleophile aminohydrolases, N-terminal; Asparagine synthase, N-terminal domain; Asparagine synthase; Glutamine amidotransferase type 2 domain;
A0A1D5PN67	Pyroglutamyl-peptidase 1 OS=Rattus norvegicus GN=Pgpep1 PE=1 SV=1	1.5415	Up	0.0126033	---	23.024	2.4794	8.9	1	1	1	extracellular	GO:0006508 proteolysis; GO:0008152 metabolic process; GO:0043170 macromolecule metabolic process; GO:0019538 protein metabolic process; GO:0044238 primary metabolic process; GO:0071704 organic substance metabolic process;	GO:0044464 cell part; GO:0005622 intracellular; GO:0005737 cytoplasm; GO:0044424 intracellular part; GO:0005829 cytosol; GO:0005623 cell; GO:0044444 cytoplasmic part;	GO:0016920 pyroglutamyl-peptidase activity; GO:0070011 peptidase activity, acting on L-amino acid peptides; GO:0016787 hydrolase activity; GO:0008233 peptidase activity; GO:0008238 exopeptidase activity; GO:0003824 catalytic activity; GO:0008242 omega peptidase activity;	K01304
F1NIW6	TraB domain-containing protein OS=Homo sapiens GN=TRABD PE=1 SV=1	1.53828	Up	0.0191007	TRABD	41.877	10.817	4.3	1	1	1	cytoplasm
A0A1D5P6S3	"Phosphatidate cytidylyltransferase, mitochondrial OS=Gallus gallus GN=TAMM41"	1.53686	Up	0.00164093	TAMM41	35.127	14.067	8.9	2	2	2	mitochondria	GO:0046486 glycerolipid metabolic process; GO:0008654 phospholipid biosynthetic process; GO:0044699 single-organism process; GO:0009058 biosynthetic process; GO:0044255 cellular lipid metabolic process; GO:0044237 cellular metabolic process; GO:0006796 phosphate-containing compound metabolic process; GO:0071704 organic substance metabolic process; GO:0008610 lipid biosynthetic process; GO:0046471…	GO:0043229 intracellular organelle; GO:0016020 membrane; GO:0044429 mitochondrial part; GO:0031090 organelle membrane; GO:0031967 organelle envelope; GO:0044446 intracellular organelle part; GO:0005737 cytoplasm; GO:0044424 intracellular part; GO:0005623 cell; GO:0044422 organelle part; GO:0005739 mitochondrion; GO:0005740 mitochondrial envelope; GO:0043231 intracellular membrane-bounded organell…	GO:0070567 cytidylyltransferase activity; GO:0004605 phosphatidate cytidylyltransferase activity; GO:0016779 nucleotidyltransferase activity; GO:0003824 catalytic activity; GO:0016740 transferase activity; GO:0016772 transferase activity, transferring phosphorus-containing groups;	K17807
A0A1D5P4P1	Complement C2 OS=Bos taurus GN=C2 PE=2 SV=1	1.53069	Up	0.032497	---	81.669	52.957	18.6	13	20	13	extracellular	GO:0002253 activation of immune response; GO:0002252 immune effector process; GO:0072376 protein activation cascade; GO:0006959 humoral immune response; GO:0002376 immune system process; GO:0044238 primary metabolic process; GO:0050896 response to stimulus; GO:0048518 positive regulation of biological process; GO:0050776 regulation of immune response; GO:0071704 organic substance metabolic proces…	GO:0005576 extracellular region;	GO:0004252 serine-type endopeptidase activity; GO:0004175 endopeptidase activity; GO:0008233 peptidase activity; GO:0003824 catalytic activity; GO:0017171 serine hydrolase activity; GO:0008236 serine-type peptidase activity; GO:0070011 peptidase activity, acting on L-amino acid peptides; GO:0016787 hydrolase activity;	K01332			IPR009003; IPR000436; IPR001254; IPR002035;	Peptidase S1, PA clan; Sushi/SCR/CCP domain; Serine proteases, trypsin domain; von Willebrand factor, type A;
E1C3M9	SPARC-related modular calcium-binding protein 2 OS=Homo sapiens GN=SMOC2 PE=2 SV=2	1.52971	Up	0.0318821	SMOC2	49.813	10.12	5.6	3	3	3	extracellular	GO:0050794 regulation of cellular process; GO:0044700 single organism signaling; GO:0016043 cellular component organization; GO:0051716 cellular response to stimulus; GO:0045785 positive regulation of cell adhesion; GO:0044763 single-organism cellular process; GO:0044699 single-organism process; GO:0023052 signaling; GO:0050896 response to stimulus; GO:0048518 positive regulation of biological pr…	GO:0031012 extracellular matrix; GO:0044421 extracellular region part; GO:0005578 proteinaceous extracellular matrix; GO:0005576 extracellular region; GO:0005614 interstitial matrix; GO:0044420 extracellular matrix component; GO:0005604 basement membrane;	GO:0097367 carbohydrate derivative binding; GO:0005488 binding; GO:0043167 ion binding; GO:0046872 metal ion binding; GO:0043169 cation binding; GO:0043168 anion binding; GO:0005515 protein binding; GO:0005509 calcium ion binding; GO:0008201 heparin binding; GO:0005539 glycosaminoglycan binding; GO:1901681 sulfur compound binding;				IPR002350; IPR019577; IPR011992; IPR002048; IPR000716;	Kazal domain; SPARC/Testican, calcium-binding domain; EF-hand domain pair; EF-hand domain; Thyroglobulin type-1;
A0A1D5NZN9	Carboxyl-terminal PDZ ligand of neuronal nitric oxide synthase protein OS=Mus musculus GN=Nos1ap PE=1 SV=3	1.5266	Up	0.0397333	---	54.103	1.754	2.8	1	1	1	nucleus			GO:0005515 protein binding; GO:0005488 binding;	K16513			IPR011993; IPR006020;	PH domain-like; PTB/PI domain;
A0A1D5PC75	Acyl-CoA desaturase OS=Cyprinus carpio PE=2 SV=2	1.5257	Up	0.0206999	SCD	40.393	10.85	8.8	3	3	3	plasma membrane	GO:0044711 single-organism biosynthetic process; GO:0016053 organic acid biosynthetic process; GO:0055114 oxidation-reduction process; GO:0044281 small molecule metabolic process; GO:0044763 single-organism cellular process; GO:0044699 single-organism process; GO:0009058 biosynthetic process; GO:0044255 cellular lipid metabolic process; GO:0006631 fatty acid metabolic process; GO:0044238 primary …	GO:0031224 intrinsic component of membrane; GO:0016020 membrane; GO:0016021 integral component of membrane; GO:0044425 membrane part;	GO:0016705 oxidoreductase activity, acting on paired donors, with incorporation or reduction of molecular oxygen; GO:0003824 catalytic activity; GO:0016717 oxidoreductase activity, acting on paired donors, with oxidation of a pair of donors resulting in the reduction of molecular oxygen to two molecules of water; GO:0016491 oxidoreductase activity;	K00507	SCD; stearoyl-CoA desaturase (Delta-9 desaturase) [EC:1.14.19.1]	gga01040 Biosynthesis of unsaturated fatty acids - Gallus gallus (chicken); gga03320 PPAR signaling pathway - Gallus gallus (chicken); gga01212 Fatty acid metabolism - Gallus gallus (chicken);	IPR005804;	Fatty acid desaturase domain;
P19966	Transgelin OS=Gallus gallus GN=TAGLN	1.51732	Up	0.0136625	TAGLN	22.314	62.985	47.5	12	114	11	cytoplasm	GO:0032502 developmental process; GO:0060429 epithelium development; GO:0030154 cell differentiation; GO:0009888 tissue development; GO:0044767 single-organism developmental process; GO:0048869 cellular developmental process; GO:0044763 single-organism cellular process; GO:0044699 single-organism process; GO:0009987 cellular process; GO:0048856 anatomical structure development; GO:0030855 epithel…	GO:0044424 intracellular part; GO:0005623 cell; GO:0044464 cell part; GO:0005622 intracellular; GO:0005737 cytoplasm;	GO:0051015 actin filament binding; GO:0008092 cytoskeletal protein binding; GO:0005488 binding; GO:0044877 macromolecular complex binding; GO:0003779 actin binding; GO:0005515 protein binding; GO:0032403 protein complex binding;	K20526			IPR001715;	Calponin homology domain;
A0A1D5PL57	"Splicing factor, suppressor of white-apricot homolog OS=Homo sapiens GN=SFSWAP PE=1 SV=3"	1.51436	Up	0.0165219	SFSWAP	59.172	1.679	3	2	3	2	cytoplasm,nucleus	GO:0006396 RNA processing; GO:0006725 cellular aromatic compound metabolic process; GO:1901360 organic cyclic compound metabolic process; GO:0006807 nitrogen compound metabolic process; GO:0044238 primary metabolic process; GO:0044237 cellular metabolic process; GO:0071704 organic substance metabolic process; GO:0016070 RNA metabolic process; GO:0008152 metabolic process; GO:0090304 nucleic acid …		GO:0097159 organic cyclic compound binding; GO:1901363 heterocyclic compound binding; GO:0003723 RNA binding; GO:0005488 binding; GO:0003676 nucleic acid binding;				IPR019147; IPR000061;	Suppressor of white apricot N-terminal domain; SWAP/Surp;
A0A1D5PR51	Hepatocyte growth factor-like protein OS=Homo sapiens GN=MST1 PE=1 SV=2	1.51425	Up	0.0293553	MST1	78.612	40.977	13.5	7	12	7	extracellular	GO:0006508 proteolysis; GO:0008152 metabolic process; GO:0043170 macromolecule metabolic process; GO:0019538 protein metabolic process; GO:0044238 primary metabolic process; GO:0071704 organic substance metabolic process;		GO:0004252 serine-type endopeptidase activity; GO:0004175 endopeptidase activity; GO:0008233 peptidase activity; GO:0003824 catalytic activity; GO:0017171 serine hydrolase activity; GO:0008236 serine-type peptidase activity; GO:0070011 peptidase activity, acting on L-amino acid peptides; GO:0016787 hydrolase activity;				IPR009003; IPR003609; IPR000001; IPR001254; IPR013806;	Peptidase S1, PA clan; PAN/Apple domain; Kringle; Serine proteases, trypsin domain; Kringle-like fold;
A0A0K0PUH6	Chemerin OS=Gallus gallus GN=RARRES2	1.50943	Up	0.0352421	RARRES2	18.231	7.5789	16.7	3	5	3	extracellular	GO:0050789 regulation of biological process; GO:0006950 response to stress; GO:0080090 regulation of primary metabolic process; GO:0006954 inflammatory response; GO:0009894 regulation of catabolic process; GO:0019222 regulation of metabolic process; GO:0006952 defense response; GO:0050896 response to stimulus; GO:0019216 regulation of lipid metabolic process; GO:0050994 regulation of lipid catabo…		GO:0005515 protein binding; GO:0005102 receptor binding; GO:0005488 binding;	K10044
A0A1D5PGS8	E3 ubiquitin-protein ligase UBR5 OS=Homo sapiens GN=UBR5 PE=1 SV=2	1.50428	Up	0.0203323	---	307.43	26.784	2.9	6	7	6	cytoplasm	GO:0008152 metabolic process; GO:0032446 protein modification by small protein conjugation; GO:0016567 protein ubiquitination; GO:0044260 cellular macromolecule metabolic process; GO:0044267 cellular protein metabolic process; GO:0006464 cellular protein modification process; GO:0043170 macromolecule metabolic process; GO:0019538 protein metabolic process; GO:0070647 protein modification by small…		GO:0003723 RNA binding; GO:0019787 ubiquitin-like protein transferase activity; GO:0043167 ion binding; GO:0005515 protein binding; GO:0008270 zinc ion binding; GO:0032182 ubiquitin-like protein binding; GO:1901363 heterocyclic compound binding; GO:0097159 organic cyclic compound binding; GO:0046914 transition metal ion binding; GO:0003824 catalytic activity; GO:0005488 binding; GO:0004842 ubiqui…	K10593	EDD1; E3 ubiquitin-protein ligase EDD1 [EC:2.3.2.26]	gga04120 Ubiquitin mediated proteolysis - Gallus gallus (chicken);	IPR002004; IPR009091; IPR024725; IPR000569; IPR003126;	Polyadenylate-binding protein/Hyperplastic disc protein; Regulator of chromosome condensation 1/beta-lactamase-inhibitor protein II; E3 ubiquitin ligase EDD, ubiquitin-associated domain; HECT domain; Zinc finger, UBR-type;

## Sheet: down
Protein accession	Protein description	F/S Ratio	Regulated Type	F/S P value	Gene name	MW [kDa]	Score	Coverage [%]	#Peptides	#PSMs	#Unique peptides	Subcellular localization	Biological Process	Cellular Component	Molecular Function	KEGG KO No.	KEGG Gene	KEGG pathway	IPR ID	Domain description
A0A1L1RJJ7	Wnt inhibitory factor 1 OS=Homo sapiens GN=WIF1 PE=1 SV=3	0.327939	Down	0.0128276	WIF1	28.661	3.2654	4.5	1	1	1	cytoplasm			GO:0005515 protein binding; GO:0005488 binding;	K01691	WIF1; WNT inhibitory factor 1	gga04310 Wnt signaling pathway - Gallus gallus (chicken);	IPR003306; IPR000742;	WIF domain; EGF-like domain;
A0A1D5P589	Tudor and KH domain-containing protein OS=Homo sapiens GN=TDRKH PE=1 SV=2	0.331995	Down	0.00160966	TDRKH	72.077	3.3174	1.5	1	1	1	extracellular		GO:0031224 intrinsic component of membrane; GO:0016020 membrane; GO:0016021 integral component of membrane; GO:0044425 membrane part;	GO:0097159 organic cyclic compound binding; GO:1901363 heterocyclic compound binding; GO:0003723 RNA binding; GO:0005488 binding; GO:0003676 nucleic acid binding;	K18406			IPR004087; IPR004088; IPR002999;	K Homology domain; K Homology domain, type 1; Tudor domain;
A0A1D5P3W9	Unknown	0.337337	Down	0.00351387	---	142.61	323.31	31.1	34	71	34	cytoplasm			GO:0097159 organic cyclic compound binding; GO:1901363 heterocyclic compound binding; GO:0005488 binding; GO:0003676 nucleic acid binding;				IPR012337;	Ribonuclease H-like domain;
A0A1D5P0E3	Epithelial cell adhesion molecule OS=Gallus gallus GN=EPCAM	0.367965	Down	0.00222955	EPCAM	27.664	5.7921	7.4	2	2	2	plasma membrane		GO:0031224 intrinsic component of membrane; GO:0016020 membrane; GO:0016021 integral component of membrane; GO:0044425 membrane part;		K06737			IPR000716;	Thyroglobulin type-1;
A0A1D5PS81	Protein LSM14 homolog B OS=Mus musculus GN=Lsm14b PE=1 SV=3	0.433631	Down	0.0221756	LSM14B	41.484	8.1037	10	3	3	2	nucleus				K18749			IPR025761; IPR025609; IPR019050; IPR010920; IPR025762;	FFD box; Lsm14-like, N-terminal; FDF domain; LSM domain; DFDF domain;
F1NWH5	Aquaporin-3 OS=Bos taurus GN=AQP3 PE=2 SV=1	0.447159	Down	0.0291762	AQP3	31.377	22.697	4.5	2	2	2	plasma membrane	GO:0044707 single-multicellular organism process; GO:0015850 organic hydroxy compound transport; GO:0001101 response to acid chemical; GO:0065008 regulation of biological quality; GO:0070293 renal absorption; GO:1901700 response to oxygen-containing compound; GO:0044699 single-organism process; GO:0050896 response to stimulus; GO:0015793 glycerol transport; GO:0048871 multicellular organismal hom…	GO:0043229 intracellular organelle; GO:0016323 basolateral plasma membrane; GO:0016020 membrane; GO:0030054 cell junction; GO:0071944 cell periphery; GO:0005737 cytoplasm; GO:0031224 intrinsic component of membrane; GO:0044424 intracellular part; GO:0005911 cell-cell junction; GO:0005623 cell; GO:0016021 integral component of membrane; GO:0005886 plasma membrane; GO:0043231 intracellular membrane…	GO:0015168 glycerol transmembrane transporter activity; GO:0015254 glycerol channel activity; GO:0015144 carbohydrate transmembrane transporter activity; GO:0015665 alcohol transmembrane transporter activity; GO:1901476 carbohydrate transporter activity; GO:0015166 polyol transmembrane transporter activity; GO:0022803 passive transmembrane transporter activity; GO:1901618 organic hydroxy compound…	K09876			IPR023271;	Aquaporin-like;
F1NC54	SH3 domain and tetratricopeptide repeat-containing protein 1 OS=Homo sapiens GN=SH3TC1 PE=1 SV=3	0.462576	Down	0.0331321	SH3TC1	152.43	3.2189	1.8	2	2	2	extracellular			GO:0005515 protein binding; GO:0005488 binding;				IPR011511; IPR001452; IPR011990; IPR013026;	Variant SH3 domain; SH3 domain; Tetratricopeptide-like helical domain; Tetratricopeptide repeat-containing domain;
E1C8L9	Vacuolar protein sorting-associated protein 29 OS=Gallus gallus GN=VPS29L	0.475691	Down	0.00321718	VPS29L	20.261	6.0879	17.1	3	6	2	mitochondria	GO:0046907 intracellular transport; GO:0016192 vesicle-mediated transport; GO:0071702 organic substance transport; GO:0015031 protein transport; GO:0051641 cellular localization; GO:0051234 establishment of localization; GO:0006810 transport; GO:0016197 endosomal transport; GO:0045184 establishment of protein localization; GO:0051649 establishment of localization in cell; GO:0042147 retrograde tr…	GO:0016020 membrane; GO:0030904 retromer complex; GO:0005622 intracellular; GO:0044464 cell part; GO:0098796 membrane protein complex; GO:0044425 membrane part; GO:0005737 cytoplasm; GO:0012505 endomembrane system; GO:0032991 macromolecular complex; GO:0044424 intracellular part; GO:0005829 cytosol; GO:0043234 protein complex; GO:0005623 cell; GO:0044444 cytoplasmic part;		K18467	VPS29; vacuolar protein sorting-associated protein 29	gga04144 Endocytosis - Gallus gallus (chicken);	IPR029052; IPR024654;	Metallo-dependent phosphatase-like; Calcineurin-like phosphoesterase domain, lpxH type;
C7ACT2	Unknown	0.475785	Down	0.000664487	LOC422926	98.345	8.6467	3.6	3	3	3	plasma membrane		GO:0031224 intrinsic component of membrane; GO:0016020 membrane; GO:0016021 integral component of membrane; GO:0044425 membrane part;
F1N9X0	Folate receptor alpha OS=Mus musculus GN=Folr1 PE=1 SV=2	0.482796	Down	0.00870524	FOLR1	31.192	18.356	9.1	2	4	2	extracellular	GO:0072337 modified amino acid transport; GO:0051181 cofactor transport; GO:0044699 single-organism process; GO:0071702 organic substance transport; GO:0046942 carboxylic acid transport; GO:0015849 organic acid transport; GO:0051234 establishment of localization; GO:0006810 transport; GO:0006820 anion transport; GO:0015884 folic acid transport; GO:0015711 organic anion transport; GO:1902578 singl…		GO:0019842 vitamin binding; GO:0043167 ion binding; GO:0005542 folic acid binding; GO:0043177 organic acid binding; GO:0051183 vitamin transporter activity; GO:0033218 amide binding; GO:0051184 cofactor transporter activity; GO:1901363 heterocyclic compound binding; GO:0097159 organic cyclic compound binding; GO:0072341 modified amino acid binding; GO:0031406 carboxylic acid binding; GO:0005488 b…	K13649	FOLR; folate receptor	gga04144 Endocytosis - Gallus gallus (chicken);	IPR018143;	Folate receptor-like;
F1P337	Sorting nexin OS=Gallus gallus GN=SNX5	0.495478	Down	0.00675725	SNX5	45.681	109.55	31.7	12	29	12	nucleus	GO:0046907 intracellular transport; GO:0016043 cellular component organization; GO:0016192 vesicle-mediated transport; GO:0016050 vesicle organization; GO:0071702 organic substance transport; GO:0006897 endocytosis; GO:0006907 pinocytosis; GO:0015031 protein transport; GO:0051641 cellular localization; GO:0051234 establishment of localization; GO:0016197 endosomal transport; GO:0006810 transport;…	GO:0016020 membrane; GO:0030904 retromer complex; GO:0031090 organelle membrane; GO:0019898 extrinsic component of membrane; GO:0031410 cytoplasmic vesicle; GO:0071944 cell periphery; GO:0098796 membrane protein complex; GO:0005737 cytoplasm; GO:0031982 vesicle; GO:0044433 cytoplasmic vesicle part; GO:0032991 macromolecular complex; GO:0044424 intracellular part; GO:0031234 extrinsic component of…	GO:0050839 cell adhesion molecule binding; GO:0034452 dynactin binding; GO:0008092 cytoskeletal protein binding; GO:0005488 binding; GO:0045296 cadherin binding; GO:0035091 phosphatidylinositol binding; GO:0005543 phospholipid binding; GO:0043167 ion binding; GO:0008289 lipid binding; GO:0005515 protein binding; GO:0043168 anion binding;	K17920	SNX5_6_32; sorting nexin-5/6/32	gga04144 Endocytosis - Gallus gallus (chicken);	IPR015404; IPR001683;	Sorting nexin Vps5-like, C-terminal; Phox homologous domain;
E1BTL0	"2-oxoglutarate dehydrogenase-like, mitochondrial OS=Xenopus laevis GN=ogdhl PE=2 SV=1"	0.504072	Down	0.0176321	OGDHL	114.68	1.393	6	6	9	1	mitochondria	GO:0072350 tricarboxylic acid metabolic process; GO:0055114 oxidation-reduction process; GO:0044281 small molecule metabolic process; GO:0044763 single-organism cellular process; GO:0006099 tricarboxylic acid cycle; GO:0044699 single-organism process; GO:0044238 primary metabolic process; GO:0044237 cellular metabolic process; GO:0045333 cellular respiration; GO:0071704 organic substance metaboli…	GO:0043229 intracellular organelle; GO:0005737 cytoplasm; GO:0032991 macromolecular complex; GO:0044424 intracellular part; GO:1990234 transferase complex; GO:0005623 cell; GO:0005739 mitochondrion; GO:0045240 dihydrolipoyl dehydrogenase complex; GO:0043226 organelle; GO:0043231 intracellular membrane-bounded organelle; GO:1902494 catalytic complex; GO:0005622 intracellular; GO:0044464 cell part;…	GO:0019842 vitamin binding; GO:0043167 ion binding; GO:0016903 oxidoreductase activity, acting on the aldehyde or oxo group of donors; GO:0048037 cofactor binding; GO:1901681 sulfur compound binding; GO:0030976 thiamine pyrophosphate binding; GO:0016491 oxidoreductase activity; GO:1901363 heterocyclic compound binding; GO:0097159 organic cyclic compound binding; GO:0003824 catalytic activity; GO:…	K00164	OGDH; 2-oxoglutarate dehydrogenase E1 component [EC:1.2.4.2]	gga00020 Citrate cycle (TCA cycle) - Gallus gallus (chicken); gga01100 Metabolic pathways - Gallus gallus (chicken); gga00380 Tryptophan metabolism - Gallus gallus (chicken); gga00310 Lysine degradation - Gallus gallus (chicken); gga01200 Carbon metabolism - Gallus gallus (chicken);	IPR031717; IPR032106; IPR029061; IPR005475; IPR001017;	Multifunctional 2-oxoglutarate metabolism enzyme, C-terminal; 2-oxoglutarate dehydrogenase E1 component, N-terminal domain; Thiamin diphosphate-binding fold; Transketolase-like, pyrimidine-binding domain; Dehydrogenase, E1 component;
E1BTX9	Serine/threonine-protein phosphatase OS=Gallus gallus GN=PPEF1	0.511293	Down	0.0174154	PPEF1	73.495	15.418	5.5	3	3	3	cytoplasm	GO:0007600 sensory perception; GO:0003008 system process; GO:0044267 cellular protein metabolic process; GO:0050896 response to stimulus; GO:0044238 primary metabolic process; GO:0006470 protein dephosphorylation; GO:0032501 multicellular organismal process; GO:0016311 dephosphorylation; GO:0044237 cellular metabolic process; GO:0050877 neurological system process; GO:0006796 phosphate-containing…		GO:0005506 iron ion binding; GO:0046914 transition metal ion binding; GO:0042578 phosphoric ester hydrolase activity; GO:0003824 catalytic activity; GO:0016791 phosphatase activity; GO:0005488 binding; GO:0016788 hydrolase activity, acting on ester bonds; GO:0043167 ion binding; GO:0046872 metal ion binding; GO:0043169 cation binding; GO:0016787 hydrolase activity; GO:0004721 phosphoprotein phosp…	K13807			IPR029052; IPR004843; IPR013235; IPR011992; IPR002048; IPR006186;	Metallo-dependent phosphatase-like; Calcineurin-like phosphoesterase domain, ApaH type; PPP domain; EF-hand domain pair; EF-hand domain; Serine/threonine-specific protein phosphatase/bis(5-nucleosyl)-tetraphosphatase;
E1BZH3	Synaptic vesicle membrane protein VAT-1 homolog-like OS=Homo sapiens GN=VAT1L PE=1 SV=2	0.518216	Down	0.0186095	VAT1L	45.825	88.98	28.5	11	25	11	cytoplasm	GO:0044699 single-organism process; GO:0008152 metabolic process; GO:0055114 oxidation-reduction process; GO:0044710 single-organism metabolic process;		GO:0046914 transition metal ion binding; GO:0003824 catalytic activity; GO:0005488 binding; GO:0043167 ion binding; GO:0046872 metal ion binding; GO:0043169 cation binding; GO:0008270 zinc ion binding; GO:0016491 oxidoreductase activity;				IPR011032; IPR020843; IPR016040; IPR013154;	GroES-like; Polyketide synthase, enoylreductase domain; NAD(P)-binding domain; Alcohol dehydrogenase, N-terminal;
E1BUH5	Zona pellucida sperm-binding protein 3 OS=Gallus gallus GN=ZP3 PE=1 SV=4	0.519704	Down	0.00710831	ZP3L2	51.115	11.06	4.2	2	3	2	extracellular,plasma membrane	GO:0000003 reproduction; GO:0035036 sperm-egg recognition; GO:0080154 regulation of fertilization; GO:0022414 reproductive process; GO:0007292 female gamete generation; GO:0048869 cellular developmental process; GO:0009988 cell-cell recognition; GO:0044699 single-organism process; GO:0008037 cell recognition; GO:0048468 cell development; GO:0060046 regulation of acrosome reaction; GO:0030154 cell…	GO:0016020 membrane; GO:0031012 extracellular matrix; GO:0044421 extracellular region part; GO:0044425 membrane part; GO:0031224 intrinsic component of membrane; GO:0005576 extracellular region; GO:0016021 integral component of membrane;	GO:0032190 acrosin binding; GO:0005515 protein binding; GO:0005488 binding; GO:0019899 enzyme binding;	K19928			IPR001507;	Zona pellucida domain;
R4GKH5	Synaptophysin-like protein 1 OS=Homo sapiens GN=SYPL1 PE=1 SV=1	0.526591	Down	0.0300261	SYPL1	25.905	4.2636	5.1	1	2	1	plasma membrane	GO:0006810 transport; GO:0051179 localization; GO:0051234 establishment of localization;	GO:0030658 transport vesicle membrane; GO:0016020 membrane; GO:0044421 extracellular region part; GO:0031090 organelle membrane; GO:0031410 cytoplasmic vesicle; GO:0005737 cytoplasm; GO:0031982 vesicle; GO:0044433 cytoplasmic vesicle part; GO:0031224 intrinsic component of membrane; GO:0044424 intracellular part; GO:0099501 exocytic vesicle membrane; GO:0005623 cell; GO:0098563 intrinsic componen…	GO:0005215 transporter activity;				IPR008253;	Marvel domain;
F1NNU1	Zona pellucida sperm-binding protein 2 OS=Bos taurus GN=ZP2 PE=1 SV=1	0.534042	Down	0.0400041	ZP2	77.033	39.238	14.7	8	11	8	plasma membrane	GO:0060468 prevention of polyspermy; GO:0000003 reproduction; GO:0046907 intracellular transport; GO:0007343 egg activation; GO:0035036 sperm-egg recognition; GO:0080154 regulation of fertilization; GO:0022414 reproductive process; GO:0009988 cell-cell recognition; GO:0044699 single-organism process; GO:0048519 negative regulation of biological process; GO:0008037 cell recognition; GO:0015031 pro…	GO:0097708 intracellular vesicle; GO:0043229 intracellular organelle; GO:0016020 membrane; GO:0005783 endoplasmic reticulum; GO:0044421 extracellular region part; GO:0005770 late endosome; GO:0031410 cytoplasmic vesicle; GO:0071944 cell periphery; GO:0031982 vesicle; GO:0005737 cytoplasm; GO:0031224 intrinsic component of membrane; GO:0012505 endomembrane system; GO:0044424 intracellular part; GO…	GO:0032190 acrosin binding; GO:0005515 protein binding; GO:0005488 binding; GO:0019899 enzyme binding;	K19927			IPR001507;	Zona pellucida domain;
A0A1D5P2Z5	Unknown	0.545028	Down	0.00673169	---	86.041	16.549	6.4	4	4	4	nucleus
E1BT74	Tropomodulin-2 OS=Homo sapiens GN=TMOD2 PE=1 SV=1	0.547258	Down	0.00643359	---	35.694	4.8387	9	2	2	2	cytoplasm	GO:0044700 single organism signaling; GO:0030833 regulation of actin filament polymerization; GO:0065008 regulation of biological quality; GO:0051694 pointed-end actin filament capping; GO:0030835 negative regulation of actin filament depolymerization; GO:0051129 negative regulation of cellular component organization; GO:0023051 regulation of signaling; GO:0044699 single-organism process; GO:0030…		GO:0005523 tropomyosin binding; GO:0005515 protein binding; GO:0008092 cytoskeletal protein binding; GO:0005488 binding;	K10370			IPR032675;	Leucine-rich repeat domain, L domain-like;
F1P4B6	Zona pellucida sperm-binding protein 4 OS=Sus scrofa GN=ZP4 PE=1 SV=1	0.548906	Down	0.0309868	ZP4	58.332	18.804	8.7	4	4	4	extracellular	GO:0050863 regulation of T cell activation; GO:0044700 single organism signaling; GO:0002694 regulation of leukocyte activation; GO:0032270 positive regulation of cellular protein metabolic process; GO:0032944 regulation of mononuclear cell proliferation; GO:0022414 reproductive process; GO:0002922 positive regulation of humoral immune response; GO:0044699 single-organism process; GO:0051249 regu…	GO:0016020 membrane; GO:0044425 membrane part; GO:0005622 intracellular; GO:0044464 cell part; GO:0031224 intrinsic component of membrane; GO:0005623 cell; GO:0016021 integral component of membrane;	GO:0032190 acrosin binding; GO:0005515 protein binding; GO:0004871 signal transducer activity; GO:0005488 binding; GO:0019899 enzyme binding;				IPR000519; IPR001507;	P-type trefoil domain; Zona pellucida domain;
P98165	Very low-density lipoprotein receptor OS=Gallus gallus GN=VLDLR	0.551821	Down	0.0193733	VLDLR	94.904	323.31	49.1	28	86	28	plasma membrane	GO:0044700 single organism signaling; GO:0034436 glycoprotein transport; GO:0032270 positive regulation of cellular protein metabolic process; GO:0007166 cell surface receptor signaling pathway; GO:0006066 alcohol metabolic process; GO:0032989 cellular component morphogenesis; GO:0038026 reelin-mediated signaling pathway; GO:0015031 protein transport; GO:0008152 metabolic process; GO:0051240 posi…	GO:0016020 membrane; GO:0005615 extracellular space; GO:0044421 extracellular region part; GO:0034358 plasma lipoprotein particle; GO:0034385 triglyceride-rich plasma lipoprotein particle; GO:0043235 receptor complex; GO:0012505 endomembrane system; GO:0031224 intrinsic component of membrane; GO:0032991 macromolecular complex; GO:0005623 cell; GO:0016021 integral component of membrane; GO:0034361…	GO:0038023 signaling receptor activity; GO:1901505 carbohydrate derivative transporter activity; GO:0008565 protein transporter activity; GO:0034185 apolipoprotein binding; GO:0038025 reelin receptor activity; GO:0044877 macromolecular complex binding; GO:0043167 ion binding; GO:0038024 cargo receptor activity; GO:0022892 substrate-specific transporter activity; GO:0071813 lipoprotein particle bi…	K20053			IPR001881; IPR000742; IPR011042;	EGF-like calcium-binding domain; EGF-like domain; Six-bladed beta-propeller, TolB-like;
A0A1D5P6U3	Phospholipid-transporting ATPase OS=Gallus gallus GN=ATP8A2	0.556944	Down	0.0103543	ATP8A2	133.84	47.991	11	10	15	10	plasma membrane	GO:0016043 cellular component organization; GO:0065008 regulation of biological quality; GO:0006869 lipid transport; GO:0044763 single-organism cellular process; GO:0044802 single-organism membrane organization; GO:0044699 single-organism process; GO:0045332 phospholipid translocation; GO:0071702 organic substance transport; GO:0097035 regulation of membrane lipid distribution; GO:0010876 lipid l…	GO:0031224 intrinsic component of membrane; GO:0016020 membrane; GO:0016021 integral component of membrane; GO:0044425 membrane part;	GO:1901265 nucleoside phosphate binding; GO:0005319 lipid transporter activity; GO:0016817 hydrolase activity, acting on acid anhydrides; GO:0022892 substrate-specific transporter activity; GO:0016787 hydrolase activity; GO:0016887 ATPase activity; GO:0097159 organic cyclic compound binding; GO:1901363 heterocyclic compound binding; GO:0016462 pyrophosphatase activity; GO:0003824 catalytic activi…	K14802			IPR032630; IPR023299; IPR008250; IPR023214; IPR032631;	P-type ATPase, C-terminal; P-type ATPase, cytoplasmic domain N; P-type ATPase, A domain; HAD-like domain; P-type ATPase, N-terminal;
Q71R50	Dehydrogenase/reductase SDR family member 11 OS=Gallus gallus GN=DHRS11	0.562359	Down	0.00436914	DHRS11	27.727	36.738	13.3	3	4	3	mitochondria	GO:0044699 single-organism process; GO:0008152 metabolic process; GO:0055114 oxidation-reduction process; GO:0044710 single-organism metabolic process;	GO:0005576 extracellular region;	GO:0003824 catalytic activity; GO:0016491 oxidoreductase activity;				IPR016040;	NAD(P)-binding domain;
E1BUX1	"Phosphatidylinositol 3,4,5-trisphosphate 3-phosphatase TPTE2 OS=Homo sapiens GN=TPTE2 PE=1 SV=2"	0.562832	Down	0.0109441	TPTE2	58.91	74.894	21.7	9	17	9	plasma membrane	GO:0034220 ion transmembrane transport; GO:0035335 peptidyl-tyrosine dephosphorylation; GO:0044267 cellular protein metabolic process; GO:0006470 protein dephosphorylation; GO:0044238 primary metabolic process; GO:0044237 cellular metabolic process; GO:0016311 dephosphorylation; GO:0006796 phosphate-containing compound metabolic process; GO:0071704 organic substance metabolic process; GO:0051234 …	GO:0031224 intrinsic component of membrane; GO:0016020 membrane; GO:0016021 integral component of membrane; GO:0044425 membrane part;	GO:0015075 ion transmembrane transporter activity; GO:0016791 phosphatase activity; GO:0022803 passive transmembrane transporter activity; GO:0022892 substrate-specific transporter activity; GO:0016787 hydrolase activity; GO:0005515 protein binding; GO:0004721 phosphoprotein phosphatase activity; GO:0015267 channel activity; GO:0022891 substrate-specific transmembrane transporter activity; GO:002…	K18079			IPR003595; IPR029023; IPR029021; IPR000242; IPR000340; IPR005821; IPR014020; IPR000008;	Protein-tyrosine phosphatase, catalytic; Tensin phosphatase, lipid phosphatase domain; Protein-tyrosine phosphatase-like; PTP type protein phosphatase; Dual specificity phosphatase, catalytic domain; Ion transport domain; Tensin phosphatase, C2 domain; C2 domain;
P18519	Tumor necrosis factor receptor superfamily member 16 OS=Gallus gallus GN=NGFR	0.565885	Down	0.0263524	NGFR	44.654	92.665	26.7	8	9	8	extracellular	GO:0044700 single organism signaling; GO:0010941 regulation of cell death; GO:0032270 positive regulation of cellular protein metabolic process; GO:0007166 cell surface receptor signaling pathway; GO:0009891 positive regulation of biosynthetic process; GO:0032989 cellular component morphogenesis; GO:0071345 cellular response to cytokine stimulus; GO:0008285 negative regulation of cell proliferati…	GO:0043229 intracellular organelle; GO:0016020 membrane; GO:0042995 cell projection; GO:0031226 intrinsic component of plasma membrane; GO:0071944 cell periphery; GO:0031224 intrinsic component of membrane; GO:0044424 intracellular part; GO:0005887 integral component of plasma membrane; GO:0005623 cell; GO:0016021 integral component of membrane; GO:0005886 plasma membrane; GO:0043226 organelle; G…	GO:0038023 signaling receptor activity; GO:0031625 ubiquitin protein ligase binding; GO:0005035 death receptor activity; GO:0048406 nerve growth factor binding; GO:0019838 growth factor binding; GO:0015026 coreceptor activity; GO:0005515 protein binding; GO:0004888 transmembrane signaling receptor activity; GO:0005516 calmodulin binding; GO:0004871 signal transducer activity; GO:0060089 molecular…	K02583	NGFR; nerve growth factor receptor (TNFR superfamily member 16)	gga04060 Cytokine-cytokine receptor interaction - Gallus gallus (chicken);	IPR001368; IPR000488; IPR034046; IPR011029;	TNFR/NGFR cysteine-rich region; Death domain; Tumor necrosis factor receptor 16, N-terminal; Death-like domain;
A0A1D5P434	EMILIN-3 OS=Homo sapiens GN=EMILIN3 PE=2 SV=2	0.568442	Down	0.0159727	---	75.419	135.73	35.5	23	32	23	cytoplasm
E1C1Y0	RNA 3'-terminal phosphate cyclase OS=Bos taurus GN=RTCA PE=2 SV=1	0.573702	Down	0.026375	---	14.361	5.5362	8.1	1	2	1	extracellular	GO:0006396 RNA processing; GO:0006725 cellular aromatic compound metabolic process; GO:1901360 organic cyclic compound metabolic process; GO:0006807 nitrogen compound metabolic process; GO:0044238 primary metabolic process; GO:0044237 cellular metabolic process; GO:0071704 organic substance metabolic process; GO:0016070 RNA metabolic process; GO:0008152 metabolic process; GO:0090304 nucleic acid …		GO:0016886 ligase activity, forming phosphoric ester bonds; GO:0009975 cyclase activity; GO:0003963 RNA-3'-phosphate cyclase activity; GO:0003824 catalytic activity; GO:0016874 ligase activity;	K01974			IPR013791; IPR023797; IPR013792;	RNA 3'-terminal phosphate cyclase, insert domain; RNA 3'-terminal phosphate cyclase domain; RNA 3'-terminal phosphate cyclase/enolpyruvate transferase, alpha/beta;
E1C0P7	ELMO domain-containing protein 1 OS=Homo sapiens GN=ELMOD1 PE=2 SV=3	0.573857	Down	0.0107042	ELMOD1	39.098	2.4915	2.7	1	1	1	mitochondria	GO:0050794 regulation of cellular process; GO:0065008 regulation of biological quality; GO:1903955 positive regulation of protein targeting to mitochondrion; GO:0090316 positive regulation of intracellular protein transport; GO:1903829 positive regulation of cellular protein localization; GO:1903533 regulation of protein targeting; GO:0010821 regulation of mitochondrion organization; GO:1903749 p…	GO:0043229 intracellular organelle; GO:0005737 cytoplasm; GO:0044446 intracellular organelle part; GO:0031981 nuclear lumen; GO:0044424 intracellular part; GO:0005829 cytosol; GO:0005623 cell; GO:0044422 organelle part; GO:0043226 organelle; GO:0043231 intracellular membrane-bounded organelle; GO:0031974 membrane-enclosed lumen; GO:0005654 nucleoplasm; GO:0005634 nucleus; GO:0070013 intracellular…	GO:0098772 molecular function regulator; GO:0030234 enzyme regulator activity; GO:0008047 enzyme activator activity; GO:0060589 nucleoside-triphosphatase regulator activity; GO:0005096 GTPase activator activity; GO:0030695 GTPase regulator activity;				IPR006816;	ELMO domain;
A0A1L1S0C5	Sorting nexin-1 OS=Bos taurus GN=SNX1 PE=2 SV=1	0.577063	Down	0.00770441	SNX1	58.092	119.34	30.2	14	44	12	cytoplasm	GO:0046907 intracellular transport; GO:0016192 vesicle-mediated transport; GO:0071702 organic substance transport; GO:0015031 protein transport; GO:0051234 establishment of localization; GO:0051641 cellular localization; GO:0006810 transport; GO:0045184 establishment of protein localization; GO:0016197 endosomal transport; GO:0070727 cellular macromolecule localization; GO:0051649 establishment o…	GO:0016020 membrane; GO:0030904 retromer complex; GO:0005622 intracellular; GO:0044464 cell part; GO:0098796 membrane protein complex; GO:0044425 membrane part; GO:0005737 cytoplasm; GO:0012505 endomembrane system; GO:0032991 macromolecular complex; GO:0044424 intracellular part; GO:0005829 cytosol; GO:0043234 protein complex; GO:0005623 cell; GO:0044444 cytoplasmic part;	GO:0008289 lipid binding; GO:0043168 anion binding; GO:0005488 binding; GO:0035091 phosphatidylinositol binding; GO:0005543 phospholipid binding; GO:0043167 ion binding;	K17917	SNX1_2; sorting nexin-1/2	gga04144 Endocytosis - Gallus gallus (chicken);	IPR015404; IPR005329; IPR001683;	Sorting nexin Vps5-like, C-terminal; Sorting nexin, N-terminal; Phox homologous domain;
Q5ZLN6	Synaptogyrin OS=Gallus gallus GN=SYNGR3	0.577406	Down	0.0203446	SYNGR3	25.174	9.4651	9.6	2	3	2	plasma membrane	GO:0032502 developmental process; GO:0007399 nervous system development; GO:0044707 single-multicellular organism process; GO:0030901 midbrain development; GO:0032411 positive regulation of transporter activity; GO:0051049 regulation of transport; GO:0007420 brain development; GO:0048731 system development; GO:0044699 single-organism process; GO:0048518 positive regulation of biological process; …	GO:0030658 transport vesicle membrane; GO:0016020 membrane; GO:0031090 organelle membrane; GO:0031410 cytoplasmic vesicle; GO:0005737 cytoplasm; GO:0031982 vesicle; GO:0044433 cytoplasmic vesicle part; GO:0031224 intrinsic component of membrane; GO:0044424 intracellular part; GO:0099501 exocytic vesicle membrane; GO:0005623 cell; GO:0044422 organelle part; GO:0070382 exocytic vesicle; GO:0008021 …	GO:0019904 protein domain specific binding; GO:0005515 protein binding; GO:0047485 protein N-terminus binding; GO:0005488 binding; GO:0042169 SH2 domain binding;				IPR008253;	Marvel domain;
A0A1L1RZC3	Unknown	0.578306	Down	0.0473097	---	45.214	1.8852	4.5	2	2	2	plasma membrane			GO:0005515 protein binding; GO:0005488 binding;				IPR007110; IPR013783; IPR003599; IPR013098;	Immunoglobulin-like domain; Immunoglobulin-like fold; Immunoglobulin subtype; Immunoglobulin I-set;
E1BVP7	Importin subunit alpha OS=Gallus gallus GN=KPNA7	0.581108	Down	0.0361792	KPNA7	56.577	4.9579	4.3	2	2	2	cytoplasm,nucleus	GO:0046907 intracellular transport; GO:0006607 NLS-bearing protein import into nucleus; GO:0072594 establishment of protein localization to organelle; GO:0017038 protein import; GO:1902593 single-organism nuclear import; GO:0044699 single-organism process; GO:0071702 organic substance transport; GO:0051169 nuclear transport; GO:0015031 protein transport; GO:1902582 single-organism intracellular t…	GO:0043229 intracellular organelle; GO:0005643 nuclear pore; GO:0005635 nuclear envelope; GO:0005737 cytoplasm; GO:0031967 organelle envelope; GO:0044446 intracellular organelle part; GO:0032991 macromolecular complex; GO:0012505 endomembrane system; GO:0031981 nuclear lumen; GO:0044424 intracellular part; GO:0005829 cytosol; GO:0005623 cell; GO:0044422 organelle part; GO:0043226 organelle; GO:00…	GO:0005048 signal sequence binding; GO:0008565 protein transporter activity; GO:0042277 peptide binding; GO:0005488 binding; GO:0008139 nuclear localization sequence binding; GO:0022892 substrate-specific transporter activity; GO:0005515 protein binding; GO:0033218 amide binding; GO:0005215 transporter activity;				IPR002652; IPR011989; IPR016024;	Importin-alpha, importin-beta-binding domain; Armadillo-like helical; Armadillo-type fold;
A0A1D5NYT5	3-oxo-5-beta-steroid 4-dehydrogenase OS=Homo sapiens GN=AKR1D1 PE=1 SV=1	0.584368	Down	0.0270273	AKR1D1	32.707	50.582	36.9	8	13	8	cytoplasm	GO:0044699 single-organism process; GO:0008152 metabolic process; GO:0055114 oxidation-reduction process; GO:0044710 single-organism metabolic process;		GO:0003824 catalytic activity; GO:0016491 oxidoreductase activity;	K00251	AKR1D1; 3-oxo-5-beta-steroid 4-dehydrogenase [EC:1.3.1.3]	gga00120 Primary bile acid biosynthesis - Gallus gallus (chicken); gga01100 Metabolic pathways - Gallus gallus (chicken); gga00140 Steroid hormone biosynthesis - Gallus gallus (chicken);	IPR023210;	NADP-dependent oxidoreductase domain;
A0A1L1RKV5	Bis(5'-adenosyl)-triphosphatase ENPP4 OS=Homo sapiens GN=ENPP4 PE=1 SV=3	0.58585	Down	0.0162944	ENPP4	49.506	10.424	11	4	4	4	endoplasmic reticulum	GO:0065008 regulation of biological quality; GO:0050878 regulation of body fluid levels; GO:0030193 regulation of blood coagulation; GO:0032101 regulation of response to external stimulus; GO:0050820 positive regulation of coagulation; GO:0080134 regulation of response to stress; GO:0048518 positive regulation of biological process; GO:0051239 regulation of multicellular organismal process; GO:00…		GO:0004551 nucleotide diphosphatase activity; GO:0016817 hydrolase activity, acting on acid anhydrides; GO:0016787 hydrolase activity; GO:0016462 pyrophosphatase activity; GO:0016818 hydrolase activity, acting on acid anhydrides, in phosphorus-containing anhydrides; GO:0003824 catalytic activity; GO:0047710 bis(5'-adenosyl)-triphosphatase activity;	K18424	ENPP4; ectonucleotide pyrophosphatase/phosphodiesterase family member 4 [EC:3.6.1.29]	gga00230 Purine metabolism - Gallus gallus (chicken);	IPR017849; IPR017850;	Alkaline phosphatase-like, alpha/beta/alpha; Alkaline-phosphatase-like, core domain;
H9KZH2	Nitrilase homolog 1 OS=Rattus norvegicus GN=Nit1 PE=2 SV=1	0.588097	Down	0.00157787	NIT1	31.836	8.8706	6.5	2	5	2	extracellular	GO:0006807 nitrogen compound metabolic process; GO:0008152 metabolic process;		GO:0016787 hydrolase activity; GO:0003824 catalytic activity; GO:0016810 hydrolase activity, acting on carbon-nitrogen (but not peptide) bonds;				IPR003010;	Carbon-nitrogen hydrolase;
E1C3U0	Syntaxin-binding protein 5 OS=Homo sapiens GN=STXBP5 PE=1 SV=1	0.588385	Down	0.00405958	STXBP5	123.62	6.8074	3	3	3	3	mitochondria	GO:0050794 regulation of cellular process; GO:0060627 regulation of vesicle-mediated transport; GO:0065008 regulation of biological quality; GO:0060255 regulation of macromolecule metabolic process; GO:0030193 regulation of blood coagulation; GO:0017157 regulation of exocytosis; GO:0051046 regulation of secretion; GO:0080134 regulation of response to stress; GO:0070201 regulation of establishment…	GO:0016020 membrane; GO:0071944 cell periphery; GO:0044425 membrane part; GO:0044464 cell part; GO:0005622 intracellular; GO:0005737 cytoplasm; GO:0031224 intrinsic component of membrane; GO:0044424 intracellular part; GO:0005623 cell; GO:0005829 cytosol; GO:0016021 integral component of membrane; GO:0005886 plasma membrane; GO:0044444 cytoplasmic part;	GO:0031267 small GTPase binding; GO:0000149 SNARE binding; GO:0030234 enzyme regulator activity; GO:0017016 Ras GTPase binding; GO:0060589 nucleoside-triphosphatase regulator activity; GO:0005488 binding; GO:0030695 GTPase regulator activity; GO:0005515 protein binding; GO:0098772 molecular function regulator; GO:0051020 GTPase binding; GO:0019905 syntaxin binding; GO:0008047 enzyme activator act…	K08518			IPR017986; IPR015943; IPR001388; IPR013905; IPR013577;	WD40-repeat-containing domain; WD40/YVTN repeat-like-containing domain; Synaptobrevin; Lethal giant larvae (Lgl)-like, C-terminal domain; Lethal giant larvae homologue 2;
F1NBL3	Ras-related protein Rab-32 OS=Homo sapiens GN=RAB32 PE=1 SV=3	0.590053	Down	0.0118283	RAB32	24.346	52.709	43.1	9	11	8	cytoplasm	GO:0044085 cellular component biogenesis; GO:0050794 regulation of cellular process; GO:0044700 single organism signaling; GO:0016043 cellular component organization; GO:0021700 developmental maturation; GO:0048869 cellular developmental process; GO:0043485 endosome to pigment granule transport; GO:0048066 developmental pigmentation; GO:0044699 single-organism process; GO:0050931 pigment cell dif…	GO:0016020 membrane; GO:0019867 outer membrane; GO:0005783 endoplasmic reticulum; GO:0031090 organelle membrane; GO:0031410 cytoplasmic vesicle; GO:0031982 vesicle; GO:0005737 cytoplasm; GO:0044433 cytoplasmic vesicle part; GO:0044424 intracellular part; GO:0005623 cell; GO:0044422 organelle part; GO:0005769 early endosome; GO:0048770 pigment granule; GO:0005740 mitochondrial envelope; GO:0005622…	GO:1901265 nucleoside phosphate binding; GO:0016817 hydrolase activity, acting on acid anhydrides; GO:0016787 hydrolase activity; GO:0005515 protein binding; GO:1901363 heterocyclic compound binding; GO:0097159 organic cyclic compound binding; GO:0035650 AP-1 adaptor complex binding; GO:0016462 pyrophosphatase activity; GO:0032553 ribonucleotide binding; GO:0003824 catalytic activity; GO:0005488 …	K07918			IPR005225; IPR027417;	Small GTP-binding protein domain; P-loop containing nucleoside triphosphate hydrolase;
E1BT93	"Aldehyde dehydrogenase, mitochondrial OS=Pongo abelii GN=ALDH2 PE=2 SV=1"	0.590536	Down	0.00886931	Gga.8366	56.79	323.31	31.2	15	60	14	mitochondria	GO:0044699 single-organism process; GO:0008152 metabolic process; GO:0055114 oxidation-reduction process; GO:0044710 single-organism metabolic process;	GO:0043226 organelle; GO:0043231 intracellular membrane-bounded organelle; GO:0043229 intracellular organelle; GO:0044464 cell part; GO:0005622 intracellular; GO:0005737 cytoplasm; GO:0044424 intracellular part; GO:0043227 membrane-bounded organelle; GO:0005623 cell; GO:0005739 mitochondrion; GO:0044444 cytoplasmic part;	GO:0016620 oxidoreductase activity, acting on the aldehyde or oxo group of donors, NAD or NADP as acceptor; GO:0003824 catalytic activity; GO:0004029 aldehyde dehydrogenase (NAD) activity; GO:0016491 oxidoreductase activity; GO:0016903 oxidoreductase activity, acting on the aldehyde or oxo group of donors;	K00128	ALDH; aldehyde dehydrogenase (NAD+) [EC:1.2.1.3]	gga00340 Histidine metabolism - Gallus gallus (chicken); gga00010 Glycolysis / Gluconeogenesis - Gallus gallus (chicken); gga00053 Ascorbate and aldarate metabolism - Gallus gallus (chicken); gga00330 Arginine and proline metabolism - Gallus gallus (chicken); gga00071 Fatty acid degradation - Gallus gallus (chicken); gga00380 Tryptophan metabolism - Gallus gallus (chicken); gga00310 Lysine degrad…	IPR016161; IPR015590; IPR016162; IPR016163;	Aldehyde/histidinol dehydrogenase; Aldehyde dehydrogenase domain; Aldehyde dehydrogenase N-terminal domain; Aldehyde dehydrogenase, C-terminal;
E1C8Z9	Disabled homolog 2 OS=Homo sapiens GN=DAB2 PE=1 SV=3	0.591102	Down	0.011567	DAB2	77.492	150.21	24.1	14	48	14	nucleus	GO:0060627 regulation of vesicle-mediated transport; GO:0010941 regulation of cell death; GO:0030335 positive regulation of cell migration; GO:0010717 regulation of epithelial to mesenchymal transition; GO:0032270 positive regulation of cellular protein metabolic process; GO:1903533 regulation of protein targeting; GO:0032436 positive regulation of proteasomal ubiquitin-dependent protein cataboli…	GO:0016020 membrane; GO:0044421 extracellular region part; GO:0061695 transferase complex, transferring phosphorus-containing groups; GO:0031410 cytoplasmic vesicle; GO:0071944 cell periphery; GO:0030054 cell junction; GO:0005737 cytoplasm; GO:0031982 vesicle; GO:0032991 macromolecular complex; GO:0031224 intrinsic component of membrane; GO:0044424 intracellular part; GO:1902554 serine/threonine …	GO:0098748 endocytic adaptor activity; GO:0030276 clathrin binding; GO:0060089 molecular transducer activity; GO:0030674 protein binding, bridging; GO:0004872 receptor activity; GO:0005488 binding; GO:0038024 cargo receptor activity; GO:0060090 binding, bridging; GO:0005515 protein binding; GO:0008022 protein C-terminus binding; GO:0035615 clathrin adaptor activity; GO:0046332 SMAD binding;	K12475	DAB2; disabled homolog 2	gga04144 Endocytosis - Gallus gallus (chicken);	IPR011993; IPR006020;	PH domain-like; PTB/PI domain;
F1NUQ3	Heart fatty acid binding protein OS=Gallus gallus GN=FABP3	0.592877	Down	0.0149828	FABP3	14.844	11.13	14.3	2	8	1	cytoplasm	GO:2001245 regulation of phosphatidylcholine biosynthetic process; GO:0050794 regulation of cellular process; GO:0065008 regulation of biological quality; GO:1903725 regulation of phospholipid metabolic process; GO:0044699 single-organism process; GO:0019216 regulation of lipid metabolic process; GO:0051234 establishment of localization; GO:0055091 phospholipid homeostasis; GO:0042592 homeostatic…	GO:0070062 extracellular exosome; GO:0043226 organelle; GO:0005615 extracellular space; GO:0044421 extracellular region part; GO:0031982 vesicle; GO:1903561 extracellular vesicle; GO:0043227 membrane-bounded organelle; GO:0005576 extracellular region; GO:0043230 extracellular organelle;	GO:0036041 long-chain fatty acid binding; GO:0008092 cytoskeletal protein binding; GO:0031406 carboxylic acid binding; GO:0070538 oleic acid binding; GO:0005488 binding; GO:0043167 ion binding; GO:0043177 organic acid binding; GO:0008289 lipid binding; GO:0005515 protein binding; GO:0043168 anion binding; GO:0005504 fatty acid binding; GO:0033293 monocarboxylic acid binding; GO:0005215 transporte…	K08752	FABP3; fatty acid-binding protein 3, muscle and heart	gga03320 PPAR signaling pathway - Gallus gallus (chicken);	IPR000463; IPR000566; IPR012674; IPR011038;	Cytosolic fatty-acid binding; Lipocalin/cytosolic fatty-acid binding domain; Calycin; Calycin-like;
F1P551	Protein phosphatase 1H OS=Homo sapiens GN=PPM1H PE=1 SV=2	0.593521	Down	0.00380996	PPM1H	56.347	6.0193	4.5	2	2	1	cytoplasm	GO:0044267 cellular protein metabolic process; GO:0044238 primary metabolic process; GO:0006470 protein dephosphorylation; GO:0016311 dephosphorylation; GO:0044237 cellular metabolic process; GO:0006796 phosphate-containing compound metabolic process; GO:0071704 organic substance metabolic process; GO:0008152 metabolic process; GO:0006793 phosphorus metabolic process; GO:0044260 cellular macromol…	GO:0043229 intracellular organelle; GO:0005737 cytoplasm; GO:0044446 intracellular organelle part; GO:0031981 nuclear lumen; GO:0044424 intracellular part; GO:0005623 cell; GO:0044422 organelle part; GO:0043226 organelle; GO:0043231 intracellular membrane-bounded organelle; GO:0031974 membrane-enclosed lumen; GO:0005654 nucleoplasm; GO:0005634 nucleus; GO:0070013 intracellular organelle lumen; GO…	GO:0003824 catalytic activity; GO:0042578 phosphoric ester hydrolase activity; GO:0004722 protein serine/threonine phosphatase activity; GO:0016791 phosphatase activity; GO:0016788 hydrolase activity, acting on ester bonds; GO:0016787 hydrolase activity; GO:0004721 phosphoprotein phosphatase activity;	K17503			IPR001932;	PPM-type phosphatase domain;
A0A1D5PG32	Redox-regulatory protein FAM213A OS=Gallus gallus GN=FAM213A	0.594142	Down	0.00833844	FAM213A	22.336	2.4414	13.4	3	6	1	endoplasmic reticulum	GO:0044699 single-organism process; GO:0008152 metabolic process; GO:0055114 oxidation-reduction process; GO:0044710 single-organism metabolic process;	GO:0031224 intrinsic component of membrane; GO:0016020 membrane; GO:0016021 integral component of membrane; GO:0044425 membrane part;
R4GM18	Krueppel-like factor 9 OS=Homo sapiens GN=KLF9 PE=1 SV=1	0.595709	Down	0.0138904	KLF9	25.661	1.8035	3	1	1	1	nucleus	GO:0010839 negative regulation of keratinocyte proliferation; GO:0050794 regulation of cellular process; GO:0042127 regulation of cell proliferation; GO:0010837 regulation of keratinocyte proliferation; GO:0071310 cellular response to organic substance; GO:1901700 response to oxygen-containing compound; GO:0071384 cellular response to corticosteroid stimulus; GO:0048523 negative regulation of cel…	GO:0016020 membrane; GO:0043229 intracellular organelle; GO:0071944 cell periphery; GO:0005737 cytoplasm; GO:0044446 intracellular organelle part; GO:0031981 nuclear lumen; GO:0044424 intracellular part; GO:0005829 cytosol; GO:0005623 cell; GO:0044422 organelle part; GO:0005886 plasma membrane; GO:0043226 organelle; GO:0043231 intracellular membrane-bounded organelle; GO:0031974 membrane-enclosed…	GO:0097159 organic cyclic compound binding; GO:1901363 heterocyclic compound binding; GO:0005488 binding; GO:0043167 ion binding; GO:0003676 nucleic acid binding; GO:0043169 cation binding; GO:0046872 metal ion binding;	K09208			IPR015880; IPR007087; IPR013087;	Zinc finger, C2H2-like; Zinc finger, C2H2; Zinc finger C2H2-type/integrase DNA-binding domain;
Q5ZHV4	Phosphoglycerate mutase OS=Gallus gallus GN=BPGM	0.602483	Down	0.021505	BPGM	29.736	23.962	12.4	3	7	3	cytoplasm	GO:0006757 ATP generation from ADP; GO:0009116 nucleoside metabolic process; GO:0042278 purine nucleoside metabolic process; GO:0006165 nucleoside diphosphate phosphorylation; GO:0046031 ADP metabolic process; GO:0019362 pyridine nucleotide metabolic process; GO:0006096 glycolytic process; GO:0009167 purine ribonucleoside monophosphate metabolic process; GO:0019319 hexose biosynthetic process; GO…	GO:0070062 extracellular exosome; GO:0043226 organelle; GO:0044421 extracellular region part; GO:0044464 cell part; GO:0005622 intracellular; GO:0005737 cytoplasm; GO:0031982 vesicle; GO:1903561 extracellular vesicle; GO:0044424 intracellular part; GO:0005623 cell; GO:0005829 cytosol; GO:0043227 membrane-bounded organelle; GO:0005576 extracellular region; GO:0043230 extracellular organelle; GO:00…	GO:0016853 isomerase activity; GO:0046538 2,3-bisphosphoglycerate-dependent phosphoglycerate mutase activity; GO:0003824 catalytic activity; GO:0016868 intramolecular transferase activity, phosphotransferases; GO:0004619 phosphoglycerate mutase activity; GO:0004082 bisphosphoglycerate mutase activity; GO:0016866 intramolecular transferase activity;	K01837	BPGM; bisphosphoglycerate/phosphoglycerate mutase [EC:5.4.2.4 5.4.2.11]	gga00260 Glycine, serine and threonine metabolism - Gallus gallus (chicken); gga00010 Glycolysis / Gluconeogenesis - Gallus gallus (chicken); gga01100 Metabolic pathways - Gallus gallus (chicken);
A0A1D5NWV8	WD repeat-containing protein 59 OS=Gallus gallus GN=WDR59	0.603989	Down	0.0198015	WDR59	107.07	1.5426	1.5	1	1	1	nucleus			GO:0005515 protein binding; GO:0005488 binding;	K20409	WDR59; WD repeat-containing protein 59	gga04150 mTOR signaling pathway - Gallus gallus (chicken);	IPR016135; IPR013083; IPR017986; IPR015943; IPR006575;	Ubiquitin-conjugating enzyme/RWD-like; Zinc finger, RING/FYVE/PHD-type; WD40-repeat-containing domain; WD40/YVTN repeat-like-containing domain; RWD domain;
Q5ZL65	Leukocyte surface antigen CD47 OS=Homo sapiens GN=CD47 PE=1 SV=1	0.604308	Down	0.00419697	CD47	34.784	5.6281	3.5	2	2	2	plasma membrane		GO:0031224 intrinsic component of membrane; GO:0016020 membrane; GO:0016021 integral component of membrane; GO:0044425 membrane part;	GO:0005515 protein binding; GO:0005488 binding;	K06266	CD47; CD47 antigen (Rh-related antigen, integrin-associated signal transducer)	gga04512 ECM-receptor interaction - Gallus gallus (chicken);	IPR013147; IPR007110; IPR013783; IPR013270;	CD47 transmembrane; Immunoglobulin-like domain; Immunoglobulin-like fold; CD47 immunoglobulin-like;
A0A1D5PDJ8	"Cob(I)yrinic acid a,c-diamide adenosyltransferase, mitochondrial OS=Mus musculus GN=Mmab PE=1 SV=1"	0.605821	Down	0.0064524	---	13.934	13.781	10.5	1	1	1	mitochondria				K00798	MMAB; cob(I)alamin adenosyltransferase [EC:2.5.1.17]	gga00860 Porphyrin and chlorophyll metabolism - Gallus gallus (chicken); gga01100 Metabolic pathways - Gallus gallus (chicken);	IPR016030;	Adenosylcobalamin biosynthesis, ATP:cob(I)alamin adenosyltransferase-like;
A0A1L1RVB1	Nuclease-sensitive element-binding protein 1 OS=Xenopus laevis GN=ybx1 PE=2 SV=1	0.607133	Down	0.013375	YBX3	24.933	198.33	53.6	11	21	8	nucleus	GO:0050794 regulation of cellular process; GO:0010468 regulation of gene expression; GO:0006355 regulation of transcription, DNA-templated; GO:0031326 regulation of cellular biosynthetic process; GO:0080090 regulation of primary metabolic process; GO:0060255 regulation of macromolecule metabolic process; GO:0019219 regulation of nucleobase-containing compound metabolic process; GO:0010556 regulat…		GO:0097159 organic cyclic compound binding; GO:1901363 heterocyclic compound binding; GO:0003677 DNA binding; GO:0005488 binding; GO:0003676 nucleic acid binding;	K06099	CSDA; cold shock domain protein A	gga04530 Tight junction - Gallus gallus (chicken);	IPR011129; IPR012340; IPR002059;	Cold shock domain; Nucleic acid-binding, OB-fold; Cold-shock protein, DNA-binding;
A0A1D5PAG2	Tetraspanin OS=Gallus gallus GN=CD9	0.608388	Down	0.0297416	CD9	23.121	5.2256	4.8	1	3	1	plasma membrane		GO:0031224 intrinsic component of membrane; GO:0016020 membrane; GO:0016021 integral component of membrane; GO:0044425 membrane part;		K06460			IPR028977; IPR008952;	CD81 antigen, large extracellular loop domain; Tetraspanin, EC2 domain;
F1NIY3	Programmed cell death protein 4 OS=Gallus gallus GN=PDCD4	0.608878	Down	0.0269988	PDCD4	51.483	40.767	13.5	5	5	5	nucleus	GO:0050794 regulation of cellular process; GO:0051093 negative regulation of developmental process; GO:0010941 regulation of cell death; GO:2000351 regulation of endothelial cell apoptotic process; GO:0060255 regulation of macromolecule metabolic process; GO:0048869 cellular developmental process; GO:0019219 regulation of nucleobase-containing compound metabolic process; GO:0043067 regulation of …	GO:0043226 organelle; GO:0043231 intracellular membrane-bounded organelle; GO:0043229 intracellular organelle; GO:0005634 nucleus; GO:0044464 cell part; GO:0005622 intracellular; GO:0005737 cytoplasm; GO:0044424 intracellular part; GO:0005829 cytosol; GO:0043227 membrane-bounded organelle; GO:0005623 cell; GO:0044444 cytoplasmic part;	GO:0005488 binding;	K16865			IPR003891; IPR016024; IPR016021;	Initiation factor eIF-4 gamma, MA3; Armadillo-type fold; MIF4G-like domain;
Q5ZHP4	Tumor protein D52 OS=Oryctolagus cuniculus GN=TPD52 PE=2 SV=1	0.61	Down	0.00384902	TPD52	19.86	77.333	21.2	4	8	4	cytoplasm		GO:0043226 organelle; GO:0043231 intracellular membrane-bounded organelle; GO:0043229 intracellular organelle; GO:0005783 endoplasmic reticulum; GO:0044464 cell part; GO:0005622 intracellular; GO:0005737 cytoplasm; GO:0048471 perinuclear region of cytoplasm; GO:0012505 endomembrane system; GO:0044424 intracellular part; GO:0043227 membrane-bounded organelle; GO:0005623 cell; GO:0044444 cytoplasmi…	GO:0042802 identical protein binding; GO:0046982 protein heterodimerization activity; GO:0042803 protein homodimerization activity; GO:0005488 binding; GO:0046983 protein dimerization activity; GO:0043167 ion binding; GO:0046872 metal ion binding; GO:0043169 cation binding; GO:0005515 protein binding; GO:0005509 calcium ion binding;
A0A1D5PZK5	Rho GTPase-activating protein 12 OS=Homo sapiens GN=ARHGAP12 PE=1 SV=1	0.614035	Down	0.00457992	ARHGAP12	97.2	2.4929	2.1	2	2	2	extracellular	GO:0050794 regulation of cellular process; GO:0044700 single organism signaling; GO:0051716 cellular response to stimulus; GO:0007165 signal transduction; GO:0050789 regulation of biological process; GO:0007154 cell communication; GO:0044699 single-organism process; GO:0023052 signaling; GO:0050896 response to stimulus; GO:0009987 cellular process; GO:0065007 biological regulation;		GO:0005515 protein binding; GO:0005488 binding;	K20636			IPR001452; IPR011993; IPR001202; IPR008936; IPR000198; IPR001849;	SH3 domain; PH domain-like; WW domain; Rho GTPase activation protein; Rho GTPase-activating protein domain; Pleckstrin homology domain;
A0A1D5P3Z9	RING finger protein 214 OS=Homo sapiens GN=RNF214 PE=1 SV=2	0.618736	Down	0.0179865	---	42.329	6.833	7.9	3	3	3	cytoplasm			GO:0043169 cation binding; GO:0046872 metal ion binding; GO:0005515 protein binding; GO:0008270 zinc ion binding; GO:0046914 transition metal ion binding; GO:0005488 binding; GO:0043167 ion binding;				IPR001841; IPR013083;	Zinc finger, RING-type; Zinc finger, RING/FYVE/PHD-type;
E1BU14	Transcription initiation factor TFIID subunit 9 OS=Homo sapiens GN=TAF9 PE=1 SV=1	0.620917	Down	0.0366453	TAF9	27.883	5.1655	7.8	3	3	3	nucleus	GO:0044085 cellular component biogenesis; GO:0097659 nucleic acid-templated transcription; GO:0009891 positive regulation of biosynthetic process; GO:0009058 biosynthetic process; GO:0044237 cellular metabolic process; GO:2001141 regulation of RNA biosynthetic process; GO:0008152 metabolic process; GO:0022607 cellular component assembly; GO:0009893 positive regulation of metabolic process; GO:006…	GO:0000124 SAGA complex; GO:0070461 SAGA-type complex; GO:0061695 transferase complex, transferring phosphorus-containing groups; GO:0032991 macromolecular complex; GO:0044424 intracellular part; GO:0005623 cell; GO:0044422 organelle part; GO:0000123 histone acetyltransferase complex; GO:0031974 membrane-enclosed lumen; GO:1902494 catalytic complex; GO:0005654 nucleoplasm; GO:0031248 protein acet…	GO:0097159 organic cyclic compound binding; GO:0000975 regulatory region DNA binding; GO:1901363 heterocyclic compound binding; GO:0003677 DNA binding; GO:0001067 regulatory region nucleic acid binding; GO:0046982 protein heterodimerization activity; GO:0044212 transcription regulatory region DNA binding; GO:0005488 binding; GO:0003676 nucleic acid binding; GO:0046983 protein dimerization activit…	K14535	TAF9; transcription initiation factor TFIID subunit 9	gga03022 Basal transcription factors - Gallus gallus (chicken);	IPR009072;	Histone-fold;
F1NN75	Lysine-specific demethylase 5A OS=Homo sapiens GN=KDM5A PE=1 SV=3	0.622222	Down	0.00387366	KDM5A	193.91	3.3828	1.9	3	4	3	nucleus	GO:0090311 regulation of protein deacetylation; GO:0034720 histone H3-K4 demethylation; GO:0051129 negative regulation of cellular component organization; GO:0016577 histone demethylation; GO:0009891 positive regulation of biosynthetic process; GO:0044699 single-organism process; GO:0031064 negative regulation of histone deacetylation; GO:0051253 negative regulation of RNA metabolic process; GO:0…	GO:0043229 intracellular organelle; GO:0061695 transferase complex, transferring phosphorus-containing groups; GO:0044446 intracellular organelle part; GO:0032991 macromolecular complex; GO:0000307 cyclin-dependent protein kinase holoenzyme complex; GO:0044424 intracellular part; GO:1990234 transferase complex; GO:1902554 serine/threonine protein kinase complex; GO:0005623 cell; GO:1902911 protei…	GO:0003677 DNA binding; GO:0031490 chromatin DNA binding; GO:0043167 ion binding; GO:0016705 oxidoreductase activity, acting on paired donors, with incorporation or reduction of molecular oxygen; GO:0005515 protein binding; GO:0016706 oxidoreductase activity, acting on paired donors, with incorporation or reduction of molecular oxygen, 2-oxoglutarate as one donor, and incorporation of one atom ea…	K11446			IPR013637; IPR003347; IPR001965; IPR003349; IPR004198; IPR013083; IPR011011; IPR001606; IPR019787;	Lysine-specific demethylase-like domain; JmjC domain; Zinc finger, PHD-type; JmjN domain; Zinc finger, C5HC2-type; Zinc finger, RING/FYVE/PHD-type; Zinc finger, FYVE/PHD-type; ARID DNA-binding domain; Zinc finger, PHD-finger;
P07341	Fructose-bisphosphate aldolase B OS=Gallus gallus GN=ALDOB	0.625937	Down	0.00482228	ALDOB	39.295	161.29	40.4	11	18	10	cytoplasm	GO:0044085 cellular component biogenesis; GO:0006757 ATP generation from ADP; GO:0009116 nucleoside metabolic process; GO:0042278 purine nucleoside metabolic process; GO:0048732 gland development; GO:0006165 nucleoside diphosphate phosphorylation; GO:0046031 ADP metabolic process; GO:0019362 pyridine nucleotide metabolic process; GO:0019319 hexose biosynthetic process; GO:0006096 glycolytic proce…	GO:0043229 intracellular organelle; GO:0044421 extracellular region part; GO:0044450 microtubule organizing center part; GO:0043232 intracellular non-membrane-bounded organelle; GO:0044430 cytoskeletal part; GO:0031982 vesicle; GO:0034451 centriolar satellite; GO:0044446 intracellular organelle part; GO:0005737 cytoplasm; GO:0044424 intracellular part; GO:0005829 cytosol; GO:0005623 cell; GO:0005…	GO:0061609 fructose-1-phosphate aldolase activity; GO:0008092 cytoskeletal protein binding; GO:0004332 fructose-bisphosphate aldolase activity; GO:0042802 identical protein binding; GO:0003824 catalytic activity; GO:0051117 ATPase binding; GO:0016830 carbon-carbon lyase activity; GO:0005488 binding; GO:0070061 fructose binding; GO:0030246 carbohydrate binding; GO:0016829 lyase activity; GO:000551…	K01623	ALDO; fructose-bisphosphate aldolase, class I [EC:4.1.2.13]	gga01230 Biosynthesis of amino acids - Gallus gallus (chicken); gga00010 Glycolysis / Gluconeogenesis - Gallus gallus (chicken); gga00030 Pentose phosphate pathway - Gallus gallus (chicken); gga01100 Metabolic pathways - Gallus gallus (chicken); gga00051 Fructose and mannose metabolism - Gallus gallus (chicken); gga01200 Carbon metabolism - Gallus gallus (chicken);	IPR013785;	Aldolase-type TIM barrel;
E1BWR2	Mitochondrial fission regulator 2 OS=Homo sapiens GN=MTFR2 PE=1 SV=2	0.63004	Down	0.000709153	MTFR2	44.485	9.1406	3	1	1	1	nucleus	GO:0016043 cellular component organization; GO:0055114 oxidation-reduction process; GO:0048285 organelle fission; GO:0044763 single-organism cellular process; GO:0044699 single-organism process; GO:0044237 cellular metabolic process; GO:0045333 cellular respiration; GO:0000266 mitochondrial fission; GO:0008152 metabolic process; GO:0006091 generation of precursor metabolites and energy; GO:004471…	GO:0043226 organelle; GO:0043231 intracellular membrane-bounded organelle; GO:0043229 intracellular organelle; GO:0044464 cell part; GO:0005622 intracellular; GO:0005737 cytoplasm; GO:0044424 intracellular part; GO:0043227 membrane-bounded organelle; GO:0005623 cell; GO:0005739 mitochondrion; GO:0044444 cytoplasmic part;
A0A1D5P9N8	Oxysterol-binding protein OS=Gallus gallus GN=OSBPL1A	0.632537	Down	0.00485551	OSBPL1A	106.55	3.9821	2.1	2	2	2	nucleus	GO:0006810 transport; GO:0006869 lipid transport; GO:1902578 single-organism localization; GO:0044699 single-organism process; GO:0010876 lipid localization; GO:0071702 organic substance transport; GO:0033036 macromolecule localization; GO:0051179 localization; GO:0044765 single-organism transport; GO:0051234 establishment of localization;		GO:0005515 protein binding; GO:0005488 binding;	K20174			IPR020683; IPR011993; IPR001849;	Ankyrin repeat-containing domain; PH domain-like; Pleckstrin homology domain;
A0A1L1RNS7	Hemogen OS=Homo sapiens GN=HEMGN PE=1 SV=1	0.63466	Down	0.00908591	HEMGN	20.092	79.034	25	6	13	6	nucleus	GO:0032502 developmental process; GO:0030154 cell differentiation; GO:0044767 single-organism developmental process; GO:0048869 cellular developmental process; GO:0044763 single-organism cellular process; GO:0044699 single-organism process; GO:0009987 cellular process;
A0A1D5NU72	Synaptojanin-2-binding protein OS=Homo sapiens GN=SYNJ2BP PE=1 SV=2	0.635939	Down	0.0103081	SYNJ2BP	15.457	13.094	26	4	9	4	mitochondria		GO:0031224 intrinsic component of membrane; GO:0016020 membrane; GO:0016021 integral component of membrane; GO:0044425 membrane part;	GO:0005515 protein binding; GO:0005488 binding;	K20057			IPR001478;	PDZ domain;
F1NCJ5	Low-density lipoprotein receptor-related protein 2 OS=Rattus norvegicus GN=Lrp2 PE=1 SV=1	0.63843	Down	0.0284177	---	179.87	323.31	22.2	28	58	28	extracellular		GO:0031224 intrinsic component of membrane; GO:0016020 membrane; GO:0016021 integral component of membrane; GO:0044425 membrane part;	GO:0043169 cation binding; GO:0046872 metal ion binding; GO:0005515 protein binding; GO:0005509 calcium ion binding; GO:0005488 binding; GO:0043167 ion binding;				IPR001881; IPR000742; IPR011042;	EGF-like calcium-binding domain; EGF-like domain; Six-bladed beta-propeller, TolB-like;
A0A1D5PMJ0	"Glucose 1,6-bisphosphate synthase OS=Pongo abelii GN=PGM2L1 PE=2 SV=1"	0.639392	Down	0.0137739	PGM2L1	60.769	41.588	25.4	12	17	12	cytoplasm	GO:0008152 metabolic process; GO:0005975 carbohydrate metabolic process; GO:0044238 primary metabolic process; GO:0071704 organic substance metabolic process;		GO:0016853 isomerase activity; GO:0003824 catalytic activity; GO:0016866 intramolecular transferase activity; GO:0016868 intramolecular transferase activity, phosphotransferases;	K11809	PGM2L1; glucose-1,6-bisphosphate synthase [EC:2.7.1.106]	gga00500 Starch and sucrose metabolism - Gallus gallus (chicken);	IPR005846; IPR005843; IPR005845; IPR016055; IPR005844;	Alpha-D-phosphohexomutase, alpha/beta/alpha domain III; Alpha-D-phosphohexomutase, C-terminal; Alpha-D-phosphohexomutase, alpha/beta/alpha domain II; Alpha-D-phosphohexomutase, alpha/beta/alpha I/II/III; Alpha-D-phosphohexomutase, alpha/beta/alpha domain I;
Q5F4C0	Voltage-gated hydrogen channel 1 OS=Gallus gallus GN=HVCN1	0.640878	Down	0.0158255	HVCN1	27.599	7.3569	8.5	2	2	2	plasma membrane	GO:0034220 ion transmembrane transport; GO:0071467 cellular response to pH; GO:0009628 response to abiotic stimulus; GO:0044699 single-organism process; GO:0050896 response to stimulus; GO:0051234 establishment of localization; GO:0009268 response to pH; GO:0071294 cellular response to zinc ion; GO:1902578 single-organism localization; GO:0010043 response to zinc ion; GO:0006812 cation transport;…	GO:0016020 membrane; GO:0031226 intrinsic component of plasma membrane; GO:0044459 plasma membrane part; GO:0044425 membrane part; GO:0044464 cell part; GO:0071944 cell periphery; GO:0031224 intrinsic component of membrane; GO:0005887 integral component of plasma membrane; GO:0005623 cell; GO:0016021 integral component of membrane; GO:0005886 plasma membrane;	GO:0015075 ion transmembrane transporter activity; GO:0030171 voltage-gated proton channel activity; GO:0015252 hydrogen ion channel activity; GO:0022803 passive transmembrane transporter activity; GO:0022892 substrate-specific transporter activity; GO:0015267 channel activity; GO:0022891 substrate-specific transmembrane transporter activity; GO:0005244 voltage-gated ion channel activity; GO:0022…				IPR005821; IPR027359;	Ion transport domain; Voltage-dependent channel, four helix bundle domain;
A0A1D5PPL9	ATP-dependent Clp protease proteolytic subunit OS=Gallus gallus	0.641915	Down	0.00715235	---	21.886	24.618	8.3	1	1	1	cytoplasm,nucleus	GO:0006508 proteolysis; GO:0008152 metabolic process; GO:0043170 macromolecule metabolic process; GO:0019538 protein metabolic process; GO:0044238 primary metabolic process; GO:0071704 organic substance metabolic process;		GO:0004252 serine-type endopeptidase activity; GO:0004175 endopeptidase activity; GO:0008233 peptidase activity; GO:0003824 catalytic activity; GO:0017171 serine hydrolase activity; GO:0008236 serine-type peptidase activity; GO:0070011 peptidase activity, acting on L-amino acid peptides; GO:0016787 hydrolase activity;	K01358			IPR029045;	ClpP/crotonase-like domain;
E1BUZ7	ATP synthase mitochondrial F1 complex assembly factor 2 OS=Bos taurus GN=ATPAF2 PE=2 SV=1	0.642468	Down	0.030727	ATPAF2	31.705	3.1112	3.9	1	1	1	mitochondria	GO:0044085 cellular component biogenesis; GO:0016043 cellular component organization; GO:0034622 cellular macromolecular complex assembly; GO:0071822 protein complex subunit organization; GO:0070272 proton-transporting ATP synthase complex biogenesis; GO:0043933 macromolecular complex subunit organization; GO:0022607 cellular component assembly; GO:0065003 macromolecular complex assembly; GO:0043…	GO:0043229 intracellular organelle; GO:0044446 intracellular organelle part; GO:0005737 cytoplasm; GO:0031981 nuclear lumen; GO:0044424 intracellular part; GO:0016604 nuclear body; GO:0005829 cytosol; GO:0005623 cell; GO:0044422 organelle part; GO:0031974 membrane-enclosed lumen; GO:0043226 organelle; GO:0043231 intracellular membrane-bounded organelle; GO:0005654 nucleoplasm; GO:0005634 nucleus;…		K07556			IPR023335;	Orthogonal Bundle domain in ATP12;
A0A1L1RUZ7	O-acetyl-ADP-ribose deacetylase 1 OS=Mus musculus GN=Oard1 PE=1 SV=2	0.642673	Down	0.0054902	OARD1	16.8	28.899	50	6	9	6	extracellular							IPR002589;	Macro domain;
Q9PU40	Tyrosine hydroxylase OS=Gallus gallus GN=tyrosine hydroxylase	0.643946	Down	0.00322476	tyrosine	56.016	22.321	12	5	7	5	nucleus	GO:0009713 catechol-containing compound biosynthetic process; GO:0042423 catecholamine biosynthetic process; GO:1901615 organic hydroxy compound metabolic process; GO:0006725 cellular aromatic compound metabolic process; GO:0046189 phenol-containing compound biosynthetic process; GO:0044699 single-organism process; GO:0009058 biosynthetic process; GO:1901566 organonitrogen compound biosynthetic p…		GO:0005506 iron ion binding; GO:0004511 tyrosine 3-monooxygenase activity; GO:0046914 transition metal ion binding; GO:0003824 catalytic activity; GO:0016714 oxidoreductase activity, acting on paired donors, with incorporation or reduction of molecular oxygen, reduced pteridine as one donor, and incorporation of one atom of oxygen; GO:0005488 binding; GO:0043167 ion binding; GO:0046872 metal ion …	K00501	TH; tyrosine 3-monooxygenase [EC:1.14.16.2]	gga00350 Tyrosine metabolism - Gallus gallus (chicken); gga01100 Metabolic pathways - Gallus gallus (chicken);	IPR019774;	Aromatic amino acid hydroxylase, C-terminal;
A0A1D5PBG4	Galectin OS=Gallus gallus GN=CG-16	0.644063	Down	0.0145323	CG-16	14.805	65.879	36.8	5	12	5	cytoplasm			GO:0030246 carbohydrate binding; GO:0005488 binding;	K06830			IPR001079; IPR013320;	Galectin, carbohydrate recognition domain; Concanavalin A-like lectin/glucanase domain;
A0A1L1RK15	Ketimine reductase mu-crystallin OS=Homo sapiens GN=CRYM PE=1 SV=1	0.646769	Down	0.0385351	CRYM	26.789	42.725	25.8	6	12	6	cytoplasm,nucleus				K18258			IPR023401; IPR016040;	Ornithine cyclodeaminase, N-terminal; NAD(P)-binding domain;
Q5F362	Cell cycle control protein 50A OS=Gallus gallus GN=TMEM30A	0.647546	Down	0.0107097	TMEM30A	41.448	44.179	8.9	2	3	2	plasma membrane	GO:0006820 anion transport; GO:0006810 transport; GO:0015748 organophosphate ester transport; GO:0015711 organic anion transport; GO:0006869 lipid transport; GO:1902578 single-organism localization; GO:0006811 ion transport; GO:0044699 single-organism process; GO:0010876 lipid localization; GO:0071702 organic substance transport; GO:0015914 phospholipid transport; GO:0033036 macromolecule localiz…	GO:0030658 transport vesicle membrane; GO:0016020 membrane; GO:0016324 apical plasma membrane; GO:0031090 organelle membrane; GO:0031410 cytoplasmic vesicle; GO:0071944 cell periphery; GO:0031982 vesicle; GO:0005737 cytoplasm; GO:0044433 cytoplasmic vesicle part; GO:0031224 intrinsic component of membrane; GO:0044424 intracellular part; GO:0005623 cell; GO:0044422 organelle part; GO:0098590 plasm…
Q5F4B3	"Trimethyllysine dioxygenase, mitochondrial OS=Gallus gallus GN=TMLHE"	0.647783	Down	0.0058138	TMLHE	48.656	85.143	25.8	10	20	10	mitochondria	GO:0055114 oxidation-reduction process; GO:0044699 single-organism process; GO:0097164 ammonium ion metabolic process; GO:0006807 nitrogen compound metabolic process; GO:0006578 amino-acid betaine biosynthetic process; GO:0009058 biosynthetic process; GO:0045329 carnitine biosynthetic process; GO:1901566 organonitrogen compound biosynthetic process; GO:0044237 cellular metabolic process; GO:00065…	GO:0005759 mitochondrial matrix; GO:0043229 intracellular organelle; GO:0044429 mitochondrial part; GO:0005737 cytoplasm; GO:0044446 intracellular organelle part; GO:0044424 intracellular part; GO:0005623 cell; GO:0005739 mitochondrion; GO:0044422 organelle part; GO:0031974 membrane-enclosed lumen; GO:0043226 organelle; GO:0043231 intracellular membrane-bounded organelle; GO:0070013 intracellular…	GO:0019842 vitamin binding; GO:0005506 iron ion binding; GO:0031418 L-ascorbic acid binding; GO:0043167 ion binding; GO:0043177 organic acid binding; GO:0016705 oxidoreductase activity, acting on paired donors, with incorporation or reduction of molecular oxygen; GO:0048029 monosaccharide binding; GO:0016706 oxidoreductase activity, acting on paired donors, with incorporation or reduction of mole…	K00474	TMLHE; trimethyllysine dioxygenase [EC:1.14.11.8]	gga00310 Lysine degradation - Gallus gallus (chicken);	IPR010376; IPR003819;	Domain of unknown function DUF971; TauD/TfdA-like domain;
R4GME9	Collagen alpha-1(XVI) chain OS=Homo sapiens GN=COL16A1 PE=1 SV=2	0.64818	Down	0.0234677	---	36.776	2.0743	2.2	1	1	1	cytoplasm
F1NG88	Pituitary tumor-transforming gene 1 protein-interacting protein OS=Mus musculus GN=Pttg1ip PE=1 SV=1	0.64844	Down	0.0346694	PTTG1IP	20.096	11.908	14.6	3	4	3	cytoplasm	GO:0010941 regulation of cell death; GO:0072594 establishment of protein localization to organelle; GO:0032270 positive regulation of cellular protein metabolic process; GO:0009968 negative regulation of signal transduction; GO:0017038 protein import; GO:0023051 regulation of signaling; GO:0031331 positive regulation of cellular catabolic process; GO:0044699 single-organism process; GO:0051169 nu…	GO:0043229 intracellular organelle; GO:0016020 membrane; GO:0044421 extracellular region part; GO:0005737 cytoplasm; GO:0044446 intracellular organelle part; GO:0031982 vesicle; GO:0031224 intrinsic component of membrane; GO:0031981 nuclear lumen; GO:0044424 intracellular part; GO:0005623 cell; GO:0016021 integral component of membrane; GO:0005576 extracellular region; GO:0044422 organelle part; …	GO:0005515 protein binding; GO:0002039 p53 binding; GO:0005488 binding;				IPR016201;	PSI domain;
A0A1D5PNA3	Protein lunapark OS=Homo sapiens GN=LNP PE=1 SV=2	0.652826	Down	0.00796334	KIAA1715	47.447	66.807	29.8	13	21	13	plasma membrane		GO:0031224 intrinsic component of membrane; GO:0016020 membrane; GO:0016021 integral component of membrane; GO:0044425 membrane part;					IPR019273;	Lunapark domain;
A0A1D5NU78	Alpha-N-acetylglucosaminidase OS=Homo sapiens GN=NAGLU PE=1 SV=2	0.653514	Down	0.000377601	NAGLU	83.915	8.1381	1.6	1	2	1	extracellular				K01205	NAGLU; alpha-N-acetylglucosaminidase [EC:3.2.1.50]	gga01100 Metabolic pathways - Gallus gallus (chicken); gga00531 Glycosaminoglycan degradation - Gallus gallus (chicken); gga04142 Lysosome - Gallus gallus (chicken);	IPR024733; IPR024240; IPR024732;	Alpha-N-acetylglucosaminidase, tim-barrel domain; Alpha-N-acetylglucosaminidase, N-terminal; Alpha-N-acetylglucosaminidase, C-terminal;
E1C3U2	Serine/threonine-protein kinase tousled-like 2 OS=Homo sapiens GN=TLK2 PE=1 SV=2	0.65625	Down	0.0252637	TLK2	85.474	3.7853	3.7	3	3	3	nucleus	GO:0044700 single organism signaling; GO:0018209 peptidyl-serine modification; GO:0044699 single-organism process; GO:0044237 cellular metabolic process; GO:0006796 phosphate-containing compound metabolic process; GO:0007165 signal transduction; GO:0008152 metabolic process; GO:0007154 cell communication; GO:0018105 peptidyl-serine phosphorylation; GO:0009314 response to radiation; GO:0071479 cel…	GO:0043229 intracellular organelle; GO:0099513 polymeric cytoskeletal fiber; GO:0043232 intracellular non-membrane-bounded organelle; GO:0044430 cytoskeletal part; GO:0005737 cytoplasm; GO:0044446 intracellular organelle part; GO:0099512 supramolecular fiber; GO:0044424 intracellular part; GO:0099080 supramolecular complex; GO:0005623 cell; GO:0044422 organelle part; GO:0099081 supramolecular pol…	GO:0005524 ATP binding; GO:1901265 nucleoside phosphate binding; GO:0016773 phosphotransferase activity, alcohol group as acceptor; GO:0001882 nucleoside binding; GO:0043167 ion binding; GO:0004672 protein kinase activity; GO:0000166 nucleotide binding; GO:0097159 organic cyclic compound binding; GO:1901363 heterocyclic compound binding; GO:0032549 ribonucleoside binding; GO:0097367 carbohydrate …	K08864			IPR000719; IPR011009;	Protein kinase domain; Protein kinase-like domain;
Q5ZMK3	Saccharopine dehydrogenase-like oxidoreductase OS=Homo sapiens GN=SCCPDH PE=1 SV=1	0.657987	Down	0.0021808	SCCPDH	46.854	121.88	37.1	10	24	7	cytoplasm	GO:0044699 single-organism process; GO:0008152 metabolic process; GO:0055114 oxidation-reduction process; GO:0044710 single-organism metabolic process;	GO:0043229 intracellular organelle; GO:0016020 membrane; GO:0043232 intracellular non-membrane-bounded organelle; GO:0005737 cytoplasm; GO:0030496 midbody; GO:0031224 intrinsic component of membrane; GO:0044424 intracellular part; GO:0005623 cell; GO:0016021 integral component of membrane; GO:0005739 mitochondrion; GO:0043228 non-membrane-bounded organelle; GO:0043231 intracellular membrane-bound…	GO:0003824 catalytic activity; GO:0016491 oxidoreductase activity;				IPR005097; IPR016040;	Saccharopine dehydrogenase, NADP binding domain; NAD(P)-binding domain;
A0A1D5PWT4	"Thioredoxin, mitochondrial OS=Homo sapiens GN=TXN2 PE=1 SV=2"	0.658999	Down	0.0193981	TXN2	16.259	24.383	10	1	1	1	mitochondria	GO:0050794 regulation of cellular process; GO:0065008 regulation of biological quality; GO:0055114 oxidation-reduction process; GO:0045454 cell redox homeostasis; GO:0044281 small molecule metabolic process; GO:0044763 single-organism cellular process; GO:0019725 cellular homeostasis; GO:0018904 ether metabolic process; GO:0044699 single-organism process; GO:0071704 organic substance metabolic pr…	GO:0005623 cell;	GO:0015035 protein disulfide oxidoreductase activity; GO:0016667 oxidoreductase activity, acting on a sulfur group of donors; GO:0015036 disulfide oxidoreductase activity; GO:0003824 catalytic activity; GO:0016491 oxidoreductase activity;	K03671	trxA; thioredoxin 1	gga04621 NOD-like receptor signaling pathway - Gallus gallus (chicken);	IPR012336; IPR013766;	Thioredoxin-like fold; Thioredoxin domain;
F1NKJ7	"Mycophenolic acid acyl-glucuronide esterase, mitochondrial OS=Mus musculus GN=Abhd10 PE=1 SV=1"	0.659192	Down	0.00670562	---	29.354	27.471	14.9	3	5	3	cytoplasm				K13702			IPR029058; IPR000073;	Alpha/Beta hydrolase fold; Alpha/beta hydrolase fold-1;
Q5ZJ81	Endophilin-B2 OS=Gallus gallus GN=SH3GLB2	0.660146	Down	0.00142176	SH3GLB2	44.888	29.94	19.6	8	11	8	cytoplasm,nucleus		GO:0043229 intracellular organelle; GO:0005737 cytoplasm; GO:0044446 intracellular organelle part; GO:0031981 nuclear lumen; GO:0044424 intracellular part; GO:0005829 cytosol; GO:0005623 cell; GO:0044422 organelle part; GO:0043226 organelle; GO:0043231 intracellular membrane-bounded organelle; GO:0031974 membrane-enclosed lumen; GO:0005654 nucleoplasm; GO:0005634 nucleus; GO:0070013 intracellular…	GO:0050839 cell adhesion molecule binding; GO:0005515 protein binding; GO:0042802 identical protein binding; GO:0005488 binding; GO:0045296 cadherin binding;	K21269	SH3GLB2; endophilin-B2	gga04144 Endocytosis - Gallus gallus (chicken);	IPR001452; IPR027267; IPR004148;	SH3 domain; Arfaptin homology (AH) domain/BAR domain; BAR domain;
A0A1D5P1I5	Anoctamin OS=Gallus gallus GN=ANO1	0.661286	Down	0.0113798	ANO1	117.73	18.822	4.2	3	3	3	plasma membrane		GO:0031224 intrinsic component of membrane; GO:0016020 membrane; GO:0016021 integral component of membrane; GO:0044425 membrane part;	GO:0005515 protein binding; GO:0005488 binding; GO:0046983 protein dimerization activity;	K19496			IPR032394;	Anoctamin, dimerisation domain;
E1C6N8	Rho GTPase-activating protein 24 OS=Mus musculus GN=Arhgap24 PE=1 SV=2	0.663025	Down	0.0123471	ARHGAP24	73.107	2.5156	2.5	2	2	2	cytoplasm,nucleus	GO:0050794 regulation of cellular process; GO:0044700 single organism signaling; GO:0051716 cellular response to stimulus; GO:0043547 positive regulation of GTPase activity; GO:0044699 single-organism process; GO:0023052 signaling; GO:0050896 response to stimulus; GO:0043085 positive regulation of catalytic activity; GO:0007165 signal transduction; GO:0050789 regulation of biological process; GO:…		GO:0098772 molecular function regulator; GO:0030234 enzyme regulator activity; GO:0008047 enzyme activator activity; GO:0060589 nucleoside-triphosphatase regulator activity; GO:0005096 GTPase activator activity; GO:0030695 GTPase regulator activity;	K20642			IPR008936; IPR000198;	Rho GTPase activation protein; Rho GTPase-activating protein domain;
A0A1D5P1M7	Microfibrillar-associated protein 2 OS=Bos taurus GN=MFAP2 PE=1 SV=1	0.663573	Down	0.030244	---	20.624	4.3511	5.5	1	3	1	extracellular		GO:0031012 extracellular matrix; GO:0044421 extracellular region part; GO:0099512 supramolecular fiber; GO:0001527 microfibril; GO:0099080 supramolecular complex; GO:0044420 extracellular matrix component; GO:0005576 extracellular region; GO:0099081 supramolecular polymer;					IPR003582;	ShKT domain;
A0A1D5PBP4	AP-1 complex subunit sigma-2 OS=Mus musculus GN=Ap1s2 PE=1 SV=1	0.663963	Down	0.0322299	AP1S2	18.391	8.3903	12.4	2	4	1	cytoplasm	GO:0045184 establishment of protein localization; GO:0006810 transport; GO:0046907 intracellular transport; GO:0070727 cellular macromolecule localization; GO:0051649 establishment of localization in cell; GO:0016192 vesicle-mediated transport; GO:0006886 intracellular protein transport; GO:0071702 organic substance transport; GO:0008104 protein localization; GO:0033036 macromolecule localization…	GO:0016020 membrane; GO:0044464 cell part; GO:0005622 intracellular; GO:0098796 membrane protein complex; GO:0044425 membrane part; GO:0048475 coated membrane; GO:0005737 cytoplasm; GO:0032991 macromolecular complex; GO:0044424 intracellular part; GO:0030117 membrane coat; GO:0005623 cell; GO:0043234 protein complex; GO:0044444 cytoplasmic part;	GO:0022892 substrate-specific transporter activity; GO:0008565 protein transporter activity; GO:0005215 transporter activity;	K12394	AP1S1_2; AP-1 complex subunit sigma 1/2	gga04142 Lysosome - Gallus gallus (chicken);	IPR011012; IPR022775;	Longin-like domain; AP complex, mu/sigma subunit;
