# Supplementary material for: Transcriptomic and proteomic analyses of ovarian follicles reveal the role of VLDLR in chicken follicle selection
Source: BMC Genomics. 2020 Jul 16;21:486. doi: 10.1186/s12864-020-06855-w (PMC7367319; doi:10.1186/s12864-020-06855-w)
Supplement: Supplementary file 4 — Additional file 4: Table S4. Protein and Transcript quantiation combine. (XLS 35 kb) [file 12864_2020_6855_MOESM4_ESM.xls]

## Sheet: down-down
Transcription.ID	Protein.accession	Protein.description	Ratio	P.value	log2FC.x	log10p.x	Regulation.x	log2FC.y	FDR	log10p.y	Regulation.y	type
422926	C7ACT2	Unknown	0.476	0.000664	-1.07097	3.17783	down	-9.62849	7.16e-36	35.1451	down	down-down
416488	E1BVP7	Importin subunit alpha OS=Gallus gallus GN=KPNA7	0.581	0.0362	-0.78339	1.44129	down	-5.08346	1.76e-18	17.7545	down	down-down
415314	E1BUH5	Zona pellucida sperm-binding protein 3 OS=Gallus gallus GN=ZP3 PE=1 SV=4	0.52	0.00711	-0.943416	2.14813	down	-4.87617	2.31e-15	14.6364	down	down-down
427006	F1NNU1	Zona pellucida sperm-binding protein 2 OS=Bos taurus GN=ZP2 PE=1 SV=1	0.534	0.04	-0.905088	1.39794	down	-4.3506	1.01e-06	5.99568	down	down-down
421292	A0A1D5P0E3	Epithelial cell adhesion molecule OS=Gallus gallus GN=EPCAM	0.368	0.00223	-1.44222	2.6517	down	-3.96048	2.14e-38	37.6696	down	down-down
395592	Q9PU40	Tyrosine hydroxylase OS=Gallus gallus GN=tyrosine hydroxylase	0.644	0.00322	-0.634867	2.49214	down	-3.82525	4.98e-05	4.30277	down	down-down
418936	A0A1D5P6U3	Phospholipid-transporting ATPase OS=Gallus gallus GN=ATP8A2	0.557	0.0104	-0.844251	1.98297	down	-3.65081	2.75e-30	29.5607	down	down-down
395692	F1P4B6	Zona pellucida sperm-binding protein 4 OS=Sus scrofa GN=ZP4 PE=1 SV=1	0.549	0.031	-0.865122	1.50864	down	-3.58146	1.18e-06	5.92812	down	down-down
426894	F1NWH5	Aquaporin-3 OS=Bos taurus GN=AQP3 PE=2 SV=1	0.447	0.0292	-1.16165	1.53462	down	-3.25911	3.54e-15	14.451	down	down-down
417831	A0A1L1RJJ7	Wnt inhibitory factor 1 OS=Homo sapiens GN=WIF1 PE=1 SV=3	0.328	0.0128	-1.60823	1.89279	down	-3.07976	2.56e-20	19.5918	down	down-down
430410	E1BZH3	Synaptic vesicle membrane protein VAT-1 homolog-like OS=Homo sapiens GN=VAT1L PE=1 SV=2	0.518	0.0186	-0.948976	1.73049	down	-3.0446	2.96e-06	5.52871	down	down-down
427999	E1BTX9	Serine/threonine-protein phosphatase OS=Gallus gallus GN=PPEF1	0.511	0.0174	-0.968605	1.75945	down	-2.94046	0.0116195	1.93481	down	down-down
425805	P18519	Tumor necrosis factor receptor superfamily member 16 OS=Gallus gallus GN=NGFR	0.566	0.0264	-0.821126	1.5784	down	-1.99047	1.07e-12	11.9706	down	down-down
417708	R4GKH5	Synaptophysin-like protein 1 OS=Homo sapiens GN=SYPL1 PE=1 SV=1	0.527	0.03	-0.924125	1.52288	down	-1.95702	0.000286248	3.54326	down	down-down
396154	P98165	Very low-density lipoprotein receptor OS=Gallus gallus GN=VLDLR	0.552	0.0194	-0.85726	1.7122	down	-1.93821	2.51e-10	9.60033	down	down-down
427308	P07341	Fructose-bisphosphate aldolase B OS=Gallus gallus GN=ALDOB	0.626	0.00482	-0.675765	2.31695	down	-1.76442	2.18e-08	7.66154	down	down-down
418885	E1BUX1	Phosphatidylinositol 3,4,5-trisphosphate 3-phosphatase TPTE2 OS=Homo sapiens GN=TPTE2 PE=1 SV=2	0.563	0.0109	-0.828793	1.96257	down	-1.731	1.69e-07	6.77211	down	down-down
422867	F1NC54	SH3 domain and tetratricopeptide repeat-containing protein 1 OS=Homo sapiens GN=SH3TC1 PE=1 SV=3	0.463	0.0331	-1.11092	1.48017	down	-1.42808	4.64e-07	6.33348	down	down-down
422593	E1C6N8	Rho GTPase-activating protein 24 OS=Mus musculus GN=Arhgap24 PE=1 SV=2	0.663	0.0123	-0.592919	1.91009	down	-1.20405	1.51e-05	4.82102	down	down-down
418971	E1C0P7	ELMO domain-containing protein 1 OS=Homo sapiens GN=ELMOD1 PE=2 SV=3	0.574	0.0107	-0.800877	1.97062	down	-1.20218	0.00053792	3.26928	down	down-down
107051859	F1NG88	Pituitary tumor-transforming gene 1 protein-interacting protein OS=Mus musculus GN=Pttg1ip PE=1 SV=1	0.648	0.0347	-0.625934	1.45967	down	-1.12368	1.73e-05	4.76195	down	down-down
423144	A0A1D5P1I5	Anoctamin OS=Gallus gallus GN=ANO1	0.661	0.0114	-0.597278	1.9431	down	-1.0927	8.28e-10	9.08197	down	down-down
424141	A0A1D5PNA3	Protein lunapark OS=Homo sapiens GN=LNP PE=1 SV=2	0.653	0.00796	-0.614845	2.09909	down	-1.0592	3.21e-06	5.49349	down	down-down
419052	A0A1D5PMJ0	Glucose 1,6-bisphosphate synthase OS=Pongo abelii GN=PGM2L1 PE=2 SV=1	0.639	0.0138	-0.646112	1.86012	down	-1.04656	4.02e-09	8.39577	down	down-down
422055	A0A1L1RKV5	Bis(5'-adenosyl)-triphosphatase ENPP4 OS=Homo sapiens GN=ENPP4 PE=1 SV=3	0.586	0.0163	-0.771027	1.78781	down	-1.03287	1.81e-05	4.74232	down	down-down
420473	A0A1D5PZK5	Rho GTPase-activating protein 12 OS=Homo sapiens GN=ARHGAP12 PE=1 SV=1	0.614	0.00458	-0.703689	2.33913	down	-1.00842	3.87e-05	4.41229	down	down-down

## Sheet: up-up
Transcription.ID	Protein accession	Protein.description	Ratio	P.value	log2FC.x	log10p.x	Regulation.x	log2FC.y	FDR	log10p.y	Regulation.y	type
423298	P68034	Actin, alpha cardiac muscle 1 OS=Gallus gallus GN=ACTC1	1.673	0.00158	0.742437	2.80134	up	3.40474	0.000513608	3.28937	up	up-up
396136	R4GM71	Phosphatidylcholine-sterol acyltransferase OS=Gallus gallus GN=LCAT	6.531	0.0267	2.7073	1.57349	up	2.36327	2.85e-19	18.5452	up	up-up
404754	Q766V2	Zona pellucida protein D OS=Gallus gallus GN=ZPD	2.727	0.0061	1.44731	2.21467	up	2.30294	0.00701214	2.15415	up	up-up
421534	P68139	Actin, alpha skeletal muscle OS=Gallus gallus GN=ACTA1	1.923	0.00953	0.943359	2.02091	up	1.54313	4.07e-10	9.39041	up	up-up
396472	A0A1D5PX47	Myosin light chain, embryonic OS=Gallus gallus PE=2 SV=1	1.656	0.0365	0.727703	1.43771	up	1.34186	8.9e-05	4.05061	up	up-up
396485	P02112	Hemoglobin subunit beta OS=Gallus gallus GN=HBB	2.626	0.00674	1.39287	2.17134	up	1.20895	0.00609221	2.21523	up	up-up
396128	P50460	Cysteine and glycine-rich protein 2 OS=Gallus gallus GN=CSRP2	1.598	0.00131	0.676267	2.88273	up	1.19927	5.08e-07	6.29414	up	up-up
396490	P19966	Transgelin OS=Gallus gallus GN=TAGLN	1.517	0.0137	0.601221	1.86328	up	1.19023	6.56e-10	9.1831	up	up-up
420574	F1NWF6	Asparagine synthetase [glutamine-hydrolyzing] OS=Gallus gallus GN=ASNS	1.546	0.0064	0.62854	2.19382	up	1.17439	4.83e-06	5.31605	up	up-up
424186	F1NDP3	Prolyl endopeptidase FAP OS=Bos taurus GN=FAP PE=1 SV=1	1.581	0.0153	0.660837	1.81531	up	1.11041	9.91e-09	8.00393	up	up-up
429089	P19336	Protein CYR61 OS=Gallus gallus GN=CYR61	1.561	0.049	0.642471	1.3098	up	1.08826	0.00406946	2.39046	up	up-up
416651	P02001	Hemoglobin subunit alpha-D OS=Gallus gallus GN=HBAD	2.188	0.00309	1.12961	2.51004	up	1.05684	0.00708808	2.14947	up	up-up
693250	P02259	Histone H5 OS=Gallus gallus	2.382	0.000608	1.25217	3.2161	up	1.03771	0.00904358	2.04366	up	up-up
396475	P07354	Hyaluronan and proteoglycan link protein 1 OS=Gallus gallus GN=HAPLN1	1.772	0.0348	0.825379	1.45842	up	1.00583	2.6e-08	7.58503	up	up-up

## Sheet: up-down
Transcription.ID	Protein.accession	Protein.description	Protein.description	P.value	log2FC.x	log10p.x	Regulation.x	log2FC.y	FDR	log10p.y	Regulation.y	type
421543	F1NDH2	Angiotensinogen OS=Gallus gallus GN=AGT	2.478	0.00904	1.30918	2.04383	up	-3.19256	0.00311535	2.50649	down	up-down
100858010	F1NK40	Alpha-2-macroglobulin-like protein 1 OS=Homo sapiens GN=A2ML1 PE=1 SV=3	1.929	0.0304	0.947853	1.51713	up	-1.15166	0.000215557	3.66644	down	up-down
